# Supplementary material for: Cytokinin functions as an asymmetric and anti-gravitropic signal in lateral roots
Source: Nat Commun. 2019 Aug 6;10:3540. doi: 10.1038/s41467-019-11483-4 (PMC6684572; doi:10.1038/s41467-019-11483-4)
Supplement: Supplementary file 4 — Supplementary Data 1 [file 41467_2019_11483_MOESM4_ESM.xlsx]

## Sheet: Sheet1
Supplementary Data 1. Accessions with their mean GSA distribution (compared to Col-0) used in this study.
Accession ID	Name	Mean GSA Deviation (compared to Col-0)
6180	TÄL 07	-18.58
7246	Ma-2	-18.1
9421	Lan 1	-17.06
9537	IP-Cum-1	-16.92
6931	Kz-9	-12.65
8311	In-0	-12.35
7299	Pi-2	-12.25
7201	Kr-0	-12.18
9759	Anz-0	-11.95
6073	ÖMö1-7	-11.8667
7521	Lp2-6	-11.8
9530	IP-Car-1	-11.55
96	LAC-5	-11.08
6906	C24	-10.97
6951	Pu2-23	-10.8
6942	Nd-1	-10.61
6910	Ct-1	-10.2
8296	Gd-1	-9.98
204	MIB-60	-9.58
6915	Ei-2	-9.5
8348	Nw-0	-9.35
8249	Vimmerby	-9.34
6922	Gu-0	-9.1
8353	Pa-1	-8.84
9336	Bön 1	-8.8133
7276	Ob-0	-8.66
8240	Kulturen-1	-8.61
6990	Amel-1	-8.28
6040	Kni-1	-8.21
6907	CIBC-17	-7.87
7178	Jm-1	-7.76
7378	Uk-1	-7.74
7062	Ca-0	-7.67
7262	Nw-4	-7.45
6036	Hov3-2	-7.3933
6897	Ag-0	-7.34
9165	Truk-5	-7.33
6413	Ull3-4	-7.26
6899	Bay-0	-6.93
7000	Aa-0	-6.92
2320	Wilcox-4	-6.82
7291	Pa-2	-6.77
7143	Gel-1	-6.61
7199	Kl-5	-6.19
7372	Tscha-1	-6.17
8312	Is-0	-6.09
9560	IP-Mot-0	-5.93
7520	Lp2-2	-5.8
6730	CIBC-5	-5.8
768	Zal-1	-5.79
7192	Kil-0	-5.75
224	MIB-86	-5.7
6085	Sparta-1	-5.34
8256	Bå1-2	-5.2
5723	Chr-1	-5.17
7310	Pr-0	-5
8214	Gy-0	-4.9
5751	Kyl-1	-4.88
8376	Sanna-2	-4.87
7255	Mh-0	-4.82
6994	Ann-1	-4.8
6074	Ör-1	-4.76
7205	Krot-2	-4.64
8337	Mir-0	-4.6
8258	Bå4-1	-4.58
8236	HSm	-4.53
6940	Mz-0	-4.5
6923	HR-10	-4.5
6981	Ws-2	-4.47
6035	Hov1-10	-4.47
6937	Mrk-0	-4.4
6984	Zdr-1	-4.28
9394	Hag 2	-4.2433
7176	Is-1	-4.24
6038	Hov3-5	-3.9933
7282	Or-0	-3.9
8270	Bs-1	-3.89
6076	Rev-2	-3.8433
6924	HR-5	-3.78
7123	Ep-0	-3.7
8300	Gr-1	-3.7
6929	Kondara	-3.67
6933	LL-0	-3.6
8314	Ka-0	-3.59
6243	Tottarp-2	-3.14
7287	Ove-0	-3.12
6916	Est-1	-3
7522	Mr-0	-3
7166	Hey-1	-2.9
6930	Kz-1	-2.77
5729	Coc-1	-2.7
236	MOG-11	-2.6
7071	Chat-1	-2.57
394	VOU-5	-2.56
7092	Com-1	-2.46
6189	TDr-2	-2.445
9579	IP-San-10	-2.41
9143	Navajo-5	-2.24
6020	Fjä1-5	-2.1733
7523	Pna-17	-2.11
6024	Fly2-2	-2.08
6030	Grön-5	-2.0467
6023	Fly2-1	-1.93
7210	La-1	-1.73
5731	Crl-1	-1.69
6077	Rev-3	-1.66
7351	Ty-0	-1.57
7147	Gie-0	-1.55
7384	Ven-1	-1.47
6956	Pu2-7	-1.31
6972	Tsu-1	-1.13
9308	Ullapool-3	-1.08
9817	Ace-0	-0.87
6945	Nok-3	-0.84
9848	Glo-1	-0.83
6975	Uod-1	-0.74
2057	Map-42	-0.7
8259	Bå5-1	-0.58
8395	Tu-0	-0.53
7002	Baa-1	-0.43
7519	ÖMö2-3	-0.4
6971	Ts-5	-0.16
6019	Fjä1-2	-0.1067
7081	Co	-0.1
6928	Kno-18	-0.08
9545	IP-Her-12	-0.06
8271	Bu-0	0.06
6970	Ts-1	0.1
7283	Ors-1	0.15
6982	Wt-5	0.19
6898	An-1	0.2
9442	Sim 1	0.4933
6938	Ms-0	0.5
6042	Lom1-1	0.6767
6936	Lz-0	0.7
7275	No-0	0.77
8329	Lm-2	0.8
2171	Paw-26	1.2
7172	Hl-3	1.2
6909	Col-0	1.4
6944	NFA-8	1.41
8310	Hs-0	1.46
6973	Ull2-3	1.54
6976	Uod-7	1.55
765	Sus-1	1.58
8334	Lu-1	1.7
7382	Utrecht	1.77
8343	Na-1	1.8
7015	Bla-1	1.87
7477	WAR	1.88
6987	Ak-1	1.89
8354	Per-1	1.99
6962	Shahdara	2.03
7309	Po-1	2.04
1874	MNF-Pot-80	2.3
9873	Ndc-0	2.35
7268	Np-0	2.37
6992	Ang-0	2.43
6980	Ws-0	2.61
6034	Hov1-7	2.6333
6979	Wei-0	2.71
7004	Bs-2	2.83
266	RAN	3.61
7418	Zu-1	3.73
6284	TV-38	3.99
5719	Bur-0	4.34
7438	N13	4.71
7404	Wc-1	5.34
1552	Sku-30	5.5267
766	Dja-1	6.37
7307	Pn-0	6.4
6153	TAA 03	6.7467
9427	Näs 2	7.5033
6025	Gro-3	7.5933
6900	Bil-5	7.6833
7353	Tha-1	7.74
6978	Wa-1	8.26
7242	Lo-2	8.4
9089	Nar-3	8.89
6043	Löv-1	9.2167
7352	Te-0	9.42
6016	Eds-1	9.5633
7181	Je-0	9.58
9388	Grön 14	9.6667
6977	Van-0	9.83
6235	TOM 01	9.85
6188	TDr-1	10.3367
6177	TÄL 03	10.405
9831	Cas-0	10.43
6169	TÅD 01	10.45
9321	Ådal 1	10.4833
9433	Nyl 13	10.535
9363	EdJ 2	10.75
9354	Eden 15	10.76
8230	Algutsrum	10.8833
6917	Fäb-2	12.4867
8326	Lis-1	12.79
6184	TBÖ 01	12.8533
6199	TDr-14	12.94
5856	Dör-10	13.1167
6237	TOM 03	13.4667
6946	Oy-0	13.78
6070	Omn-1	13.99
5835	Bil-3	14.0533
9332	Bar 1	14.6567
5829	Ale1-2	15.4633
6214	TFÄ 04	15.775
998	Ale-Stenar-57-16	18.22
6009	Eden-1	19.08
6231	TNY 04	20.01
