# Supplementary material for: Cytokinin functions as an asymmetric and anti-gravitropic signal in lateral roots
Source: Nat Commun. 2019 Aug 6;10:3540. doi: 10.1038/s41467-019-11483-4 (PMC6684572; doi:10.1038/s41467-019-11483-4)
Supplement: Supplementary file 5 — Supplementary Data 2 [file 41467_2019_11483_MOESM5_ESM.xlsx]

## Sheet: Fig.1b
Supplementary Data 2. All GSA distributions presented in this work.
	Col-0		Ådal-1		Eds-1		Gro-3		Pi-2		Kulturen-1		Bå1-2
	GSA	SEM	GSA	SEM	GSA	SEM	GSA	SEM	GSA	SEM	GSA	SEM	GSA	SEM
0-30	0	0	0	0	0	0	0	0	0.649351	0.562354	0	0	0	0
31-50	13.9787	1.06732	2.15092	0.867645	2.92593	1.64836	5.33451	1.03188	40.8742	3.81069	28.0746	1.63397	19.9572	2.88118
51-70	61.958	2.35971	27.8452	3.42024	35.8078	5.9795	39.6627	3.1873	50.8799	3.40232	60.7373	2.04273	58.881	1.55791
71-90	23.7507	2.59616	58.1395	4.75751	45.9783	3.08009	38.0199	4.34302	7.59659	0.597774	11.1881	2.13867	21.1618	2.13792
91-110	0.3125	0.270633	11.4738	2.13574	13.288	5.45049	14.8329	2.58527	0	0	0	0	0	0
111-180	0	0	0.390625	0.338291	2	1.73205	2.14999	0.67045	0	0	0	0	0	0

## Sheet: Fig.1c
	Col-0		Ådal-1		Eds-1		Gro-3		Pi-2		Kulturen-1		Bå1-2
	GSA	SEM	GSA	SEM	GSA	SEM	GSA	SEM	GSA	SEM	GSA	SEM	GSA	SEM
0-30	2.82946	0.88612	0	0	0	0	0	0	5.59524	1.45803	12.7355	0.185688	1.38889	0.654729
31-50	22.1059	4.26182	3.48485	0.854954	3.61111	0.88449	0	0	31.0317	1.10162	46.1988	3.10364	24.9336	2.08744
51-70	56.0336	3.14362	33.5758	3.35287	20.3788	1.10698	9.92776	0.807511	51.746	2.07364	38.0767	2.36089	58.8052	1.2254
71-90	19.031	6.51931	43.9495	2.90383	62.4579	2.23165	80.4941	1.27853	11.627	1.71724	2.98895	0.92844	14.8724	2.39507
91-110	0	0	16.2626	2.84727	11.7003	1.81541	9.57811	1.12666	0	0	0	0	0	0
111-180	0	0	2.72727	0.727273	1.85185	0.690144	0	0	0	0	0	0	0	0

## Sheet: Fig.1d
	Col-0		Ådal-1		Eds-1		Gro-3		Pi-2		Kulturen-1		Bå1-2
	GSA	SEM	GSA	SEM	GSA	SEM	GSA	SEM	GSA	SEM	GSA	SEM	GSA	SEM
0-30	1.13636	0.98412	0	0	0.476191	0.440867	0	0	4.09341	1.89096	0	0	1.04463	0.617892
31-50	13.1168	1.75993	10.8353	2.4336	5.82213	0.778047	3.81869	0.702821	44.519	5.34652	20.9073	2.99254	25.8356	3.2019
51-70	64.1513	5.96879	62.5563	3.07906	57.6303	3.50102	35.1026	3.30786	45.6554	4.1178	52.2081	3.95809	59.0377	3.78941
71-90	21.5955	6.44061	25.621	3.89737	34.6031	3.64884	47.743	4.34521	5.7322	2.29204	26.8846	4.30573	14.0821	2.80647
91-110	0	0	0.987418	0.616992	1.46825	0.656178	3.19757	1.46392	0	0	0	0	0	0
111-180	0	0	0	0	0	0	0.46083	0.426645	0	0	0	0	0	0

## Sheet: Fig.2d
	DMSO		50 nM BAP		100 nM BAP		200 nM BAP
	GSA	SEM	GSA	SEM	GSA	SEM	GSA	SEM
0-30	1.13636	0.376889	0	0	0.290698	0.216506	0	0
31-50	9.54546	1.52459	4.76355	0.960143	5.27912	0.892679	2.6466	0.612372
51-70	70.4545	2.84772	49.294	5.82425	46.7965	4.80885	31.0775	3.69755
71-90	18.1818	2.38366	43.2823	3.40037	43.4226	2.75	56.7828	4.50521
91-110	0.681818	0.376889	2.35899	0.866025	3.90624	1.43614	8.89649	2.40767
111-180	0	0	0.301205	0.216506	0.304878	0.216506	0.596591	0.25

## Sheet: Fig.2e
	Col-0		ahk2 ahk3		ahk2 ahk4		ahk3 ahk4
	GSA	SEM	GSA	SEM	GSA	SEM	GSA	SEM
0-30	0.311526	0.25436	2.06266	0.182614	1.79878	0.54388	1.99813	0.640348
31-50	18.0438	4.20399	45.1865	4.27071	27.4563	1.18189	34.8293	2.81976
51-70	57.6704	2.02644	50.1075	3.51729	59.7292	1.95793	57.4968	2.02672
71-90	23.0483	6.16706	2.64333	0.781276	10.6733	1.92758	5.67577	1.22162
91-110	0.925926	0.756015	0	0	0.342466	0.296584	0	0
111-180	0	0	0	0	0	0	0	0

## Sheet: Fig.2f
	DMSO		10 nM INCYDE		50 nM INCYDE		200 nM INCYDE
	GSA	SEM	GSA	SEM	GSA	SEM	GSA	SEM
0-30	1.25568	0.187824	0	0	0.208333	0.180422	0	0
31-50	19.0059	4.32552	9.85895	1.74292	4.13233	0.799405	1.57895	0.789474
51-70	58.6447	2.37069	48.3212	2.58856	43.212	5.83608	31.5789	0.644602
71-90	20.5993	5.00111	35.808	2.86428	52.0948	3.53474	54.7368	7.6723
91-110	0.494505	0.202296	6.01187	1.00136	8.50733	1.60747	12.8947	3.31569
111-180	0	0	0	0	0.178571	0.154647	0.263158	0.227901

## Sheet: Fig.2g
	Col-0		ckx2-1		CKX2 OX
	GSA	SEM	GSA	SEM	GSA	SEM
0-30	0	0	0	0	3.36002	1.00484
31-50	14.2222	1	2.89	0.333333	51.8879	2.75445
51-70	59.7778	6.33333	36	4.66667	40.9892	1.89194
71-90	20	0.333333	51.78	4.33333	3.76286	0.228337
91-110	1.77778	0.666667	7.56	2.66667	0	0
111-180	0	0	0	0	0	0

## Sheet: Fig.3b
	Col-0		CRF2 OX		CRF3 OX		crf2-2		crf3-1
	GSA	SEM	GSA	SEM	GSA	SEM	GSA	SEM	GSA	SEM
0-30	0	0	0	0	0	0	5.23923	3.57918	2.98895	1.27439
31-50	22.6339	0.66716	1.60192	0.388991	3.04772	0.18646	37.4731	6.90335	58.8564	4.80112
51-70	68.1747	0.758968	45.1274	3.85041	42.9393	3.60451	53.5553	7.17263	36.9201	4.45412
71-90	9.19141	0.152621	48.4211	3.65485	47.5152	1.01596	3.73238	2.82988	1.23457	1.00802
91-110	0	0	4.55723	0.1823	6.05915	2.41775	0	0	0	0
111-180	0	0	0.292398	0.238742	0.438597	0.358113	0	0	0	0

## Sheet: Fig.4c
	Col-0 Ctrl		ckx2-1 Ctrl		Col-0 4h Hypoxia		ckx2-1 4h Hypoxia
	GSA	SEM	GSA	SEM	GSA	SEM	GSA	SEM
0-30	0.446429	0.386618	0	0	0.268817	0.232802	0	0
31-50	15.0594	2.41818	5.20104	2.73967	10.3266	1.39603	8.7272	1.46487
51-70	72.5389	1.33756	48.013	3.65013	41.8096	5.37287	40.8402	1.91678
71-90	11.9553	1.97484	46.0397	2.96911	34.4401	4.64307	45.6902	1.66463
91-110	0	0	0.746269	0.646288	2.13338	1.30293	4.7424	1.09715
111-180	0	0	0	0	0	0	0	0

## Sheet: Fig.4d
	Col-0 Ctrl		ahk2 ahk4 Ctrl		Col-0 4h Hypoxia		ahk2 ahk4 4h Hypoxia
	GSA	SEM	GSA	SEM	GSA	SEM	GSA	SEM
0-30	0.745691	0.375313	1.99724	0.923519	0	0	6.15133	0.697821
31-50	13.8181	1.45277	31.6678	2.09615	9.69138	3.68973	43.5886	4.1589
51-70	73.5547	1.70912	57.8678	2.56597	43.6968	12.9491	42.4614	2.84063
71-90	11.8815	1.77024	7.28137	1.91855	43.6805	15.5007	7.60335	1.59222
91-110	0	0	1.18583	0.716363	2.5467	1.74026	0.195312	0.169146
111-180	0	0	0	0	0.384615	0.666173	0	0

[truncated: 10 more sheets: Fig.5e, Fig.7g, SFig.3f, SFig.3g, SFig.3h, SFig.4e, SFig.4h, SFig.4i, SFig.5c, Fig.8e]
