# Supplementary material for: Cytokinin functions as an asymmetric and anti-gravitropic signal in lateral roots
Source: Nat Commun. 2019 Aug 6;10:3540. doi: 10.1038/s41467-019-11483-4 (PMC6684572; doi:10.1038/s41467-019-11483-4)
Supplement: Supplementary file 6 — Supplementary Data 3 [file 41467_2019_11483_MOESM6_ESM.xlsx]

## Sheet: Sheet2
Supplementary Data 3. Oligonucleotides used in this study.
Fragment	Sequence (5' to 3')
CKX2 CDS pGEX FW	GGATCTGCTGGTGCGGCTAATCTTCGTTTAAT
CKX2 CDS pGEX REV	CCAGCGCTACCAGCGCCAAAGATGTCTTGCCCTGGAG
pCKX2 FW	CGACGGTATCGATAAGCTTGATAACAGTAGTCGAACAGTTC
pCKX2 REV	TGCTCACCATTTGTTTATGTTTCTCTCTCTCTC
CKX2 genomic FW	AACATAAACAAATGGCTAATCTTCGTTTAATG
CKX2 genomic REV	CCCATTCCAACTAGAATTCGATGCAAAGATGTCTTGCCCTGG
CKX2 CDS pPLV03 FW	CGAGCTGTACAAGATGGCTAATCTTCGTTTAATG
CKX2 CDS pPLV03 REV	CCTTGCTCACCATAAAGATGTCTTGCCCTGG
35S FW	GGTCGACGGTATCGATAAGCTTGATGACTAGAGCCAAGCTGATC
35S REV	CCTTGCTCACCATTCGACTAGAATAGTAAATTGTAATGTTG
GFP FW	CTATTCTAGTCGAATGGTGAGCAAGGGCGAG
GFP REV	GAAGATTAGCCATCTTGTACAGCTCGTCCATGC
mScarlet-i FW	GCAAGACATCTTTATGGTGAGCAAGGGCGAG
mScarlet-i REV	TAACCCATTCCAACTAGAATTCGATTTACTTGTACAGCTCGTCCATG
CKX2 I23M FW	ATCAAACGGTATGAAAATTGATT
CKX2 I23M REV	AATCAATTTTCATACCGTTTGAT
CKX2_RT_FW	ATGCACCTAAACGGGCCAAATG
CKX2_RT_REV	CGACTCCAATATCGTTTGCCATTG
EIF4A_RT_FW	CTGGAGGTTTTGAGGCTGGTAT
EIF4A_RT_REV	CCAAGGGTGAAAGCAAGAAGA
UBQ5_RT_FW	GTGAAGTGTAACGATGATGAC
UBQ5_RT_REV	GATGTGATCCTTGTAGATGTTG
pCKX2::CKX2_FW	GGTCGACGGTATCGATAAGCTTGATTCTTTTTTGTCTAATAGGATTCTG
pCKX2::CKX2_REV	GCCCTTGCTCACAAAGATGTCTTGCCCTGG
mTurqoise_FW	GCAAGACATCTTTGTGAGCAAGGGCGAGGAG
mTurqoise_FW	TAACCCATTCCAACTAGAATTCGATCTTGTACAGCTCGTCCATGC
