# Supplementary material for: Cytokinin functions as an asymmetric and anti-gravitropic signal in lateral roots
Source: Nat Commun. 2019 Aug 6;10:3540. doi: 10.1038/s41467-019-11483-4 (PMC6684572; doi:10.1038/s41467-019-11483-4)
Supplement: Supplementary file 8 — Source Data [file 41467_2019_11483_MOESM8_ESM.xlsx]

## Sheet: Fig. 1b
Col-0				Ådal-1				Eds-1				Gro-3				Pi-2				Kulturen-1				Bå1-2
Plate 1	Plate 2	Plate 3	Plate 4	Plate 1	Plate 2	Plate 3	Plate 4	Plate 1	Plate 2	Plate 3	Plate 4	Plate 1	Plate 2	Plate 3	Plate 4	Plate 1	Plate 2	Plate 3	Plate 4	Plate 1	Plate 2	Plate 3	Plate 4	Plate 1	Plate 2	Plate 3	Plate 4
62.979	72.496	84.281	63.624	73.798	109.897	96.183	96.726	108.181	64.786	91.538	59.806	87.797	56.54	72.406	56.679	74.354	29.49	61.501	49.229	47.726	58.907	48.621	59.861	55.586	67.365	62.43	80.617
64.562	54.558	60.323	73.599	71.378	97.496	94.276	75.964	58.764	57.576	96.092	81.291	66.336	54.768	63.587	77.11	74.354	70.957	76.629	71.931	73.148	59.319	51.208	48.122	69.533	77.647	65.856	83.46
52.431	78.164	78.302	55.588	77.282	106.553	61.703	85.673	90.789	65.916	56.906	58.948	81.941	82.197	76.694	55.62	31.395	48.945	56.246	56.175	57.638	87.143	62.996	61.949	63.672	79.729	65.886	78.977
59.376	74.338	72.656	53.234	109.785	101.078	71.043	84.207	82.972	74.392	78.748	65.049	76.004	54.21	56.667	64.341	46.789	63.592	62.134	70.606	52.02	70.677	59.856	58.613	45.372	69.504	53.216	61.271
68.385	67.115	60.947	60.832	85.871	67.227	70.957	75.579	62.662	67.751	67.534	85.304	80.599	73.675	99.87	49.098	52.345	49.163	65.766	30.866	63.569	66.403	59.856	51.609	55.253	55.272	62.111	50.977
53.618	68.298	41.487	65.786	75.027	75.915	72.292	56.294	62.026	65.045	74.853	67.3	73.423	65.878	63.378	49.121	49.464	56.07	57.893	47.807	55.587	66.139	51.11	64.844	39.374	54.584	59.554	30.324
58.204	77.65	65.308	61.504	84.846	62.426	69.444	74.072	57.276	76.532	90	68.823	66.007	58.131	58.106	91.054	51.478	45.668	62.487	46.44	35.798	72.197	47.964	45.565	61.815	68.231	72.886	50.681
54.72	79.84	72.532	62.56	63.342	76.457	64.367	71.529	76.558	61.113	126.66	61.337	72.463	52.393	68.877	93.401	41.875	51.867	70.161	54.501	56.611	60.499	67.565	54.884	46.414	44.884	55.767	58.384
61.894	51.626	69.013	60.316	73.431	74.913	101.667	72.879	91.162	65.95	75.273	70.633	66.382	73.74	65.109	98.13	46.375	70.017	62.053	54.988	38.591	51.96	52.599	54.884	63.829	64.983	70.146	63.935
64.074	55.312	65.252	36.744	65.539	71.029	81.3	75.853	91.061	70.59	67.491	60.781	49.448	53	49.74	73.786	48.006	66.572	40.907	48.77	54.689	43.512	53.253	54.697	64.006	63.166	59.697	58.157
56.943	43.699	62.357	56.515	66.722	64.363	73.469	81.927	69.02	67.403	64.113	75.069	72.255	62.152	105.008	70.047	49.999	67.741	48.066	47.911	61.531	39.825	46.271	63.099	48.159	58.589	63.202	77.6
55.59	63.033	73.728	46.072	76.53	78.655	63.822	67.315	59.192	60.744	77.32	46.245	55.502	115.021	82.211	54.543	56.042	76.05	49.742	57.137	60.703	73.023	61.252	58.926	79.067	72.707	63.202	66.328
68.199	76.581	60.504	62.756	69.334	58.323	74.731	66.424	84.457	63.048	70.617	63.346	71.259	84.338	56.372	63.366	62.807	57.196	51.7	46.653	42.758	40.328	55.85	58.054	83.138	64.111	45.87	47.352
55.358	52.042	56.968	52.125	86.45	71.878	59.628	64.457	72.415	67.702	70.201	67.414	76.95	99.168	84.568	68.842	51.146	55.367	69.985	43.331	52.435	56.647	63.081	57.212	50.302	80.058	59.246	46.245
59.439	68.521	47.261	60.076	79.703	75.006	49.517	68.107	65.037	85.394	84.853	71.985	42.096	91.863	78.288	54.695	70.742	56.415	47.674	58.674	40.628	49.161	54.577	44.635	48.889	70.013	81.705	46.913
60.54	51.837	58.745	65.694	87.413	71.606	46.825	65.019	81.044	78.749	110.107	69.919	57.164	59.618	82.685	79.463	57.614	52.594	56.487	45.721	64.53	63.104	45.556	70.208	50.556	52.25	56.132	65.546
81.995	71.762	68.132	57.179	82.421	78.855	89.145	70.203	104.292	83.909	45.346	83.211	68.532	71.47	72.509	98.681	35.309	47.069	48.899	56.037	45.24	61.259	63.931	78.32	50.697	70.42	73.424	72.202
78.906	78.218	78.72	64.684	71.272	75.643	71.975	84.751	72.595	81.02	36.87	58.368	90.31	60.461	85.951	63.975	48.602	57.625	39.692	56.499	54.797	63.683	71.193	32.366	75.134	76.752	40.096	64.313
55.356	44.921	45.118	62.721	78.232	76.773	81.706	78.422	92.173	71.833	70.479	68.849	73.626	78.606	76.459	86.206	58.768	64.248	51.135	44.277	68.51	47.574	69.075	62.917	42.757	35.668	47.292	67.727
43.091	40.97	49.439	48.779	93.437	117.815	70.649	79.272	86.264	85.831	78.906	61.695	81.718	45.663	91.026	94.635	37.4	67.534	49.583	47.633	61.561	53.225	62.051	62.874	66.049	59.031	49.932	52.207
59.313	84.453	46.431	49.951	78.578	102.954	87.274	72.904	50.182	62.984	100.275	79.992	80.727	63.565	82.928	84.18	51.654	58.519	56.992	49.752	43.834	75.143	51.011	70.762	61.589	57.597	74.348	67.742
63.31	31.837	66.225	71.03	73.453	78.496	57.091	86.232	78.032	82.386	51.748	71.492	88.636	92.225	72.701	96.271	42.915	55.248	61.767	63.082	46.769	66.82	54.333	43.766	62.036	72.997	70.569	49.599
61.33	73.652	79.59	60.56	67.649	66.679	91.379	79.051	56.776	79.571	71.254	87.127	69.001	66.549	64.844	88.065	56.901	46.116	61.408	47.359	42.656	61.082	56.116	55.147	72.304	64.665	42.582	59.35
70.036	52.548	64.243	66.954	78.091	77.1	85.909	72.55	79.7	81.87	85.486	82.832	96.808	68.664	64.581	59.772	60.584	84.509	44.07	66.909	55.84	81.254	49.693	58.193	61.93	56.781	72.542	55.493
75.624	68.255	61.425	67.336	79.391	84.069	71.792	61.044	93.696	71.116	94.764	64.24	82.057	76.146	61.68	56.012	38.691	31.867	47.852	60.576	73.139	56.272	59.194	57.662	48.318	52.236	62.223	64.776
61.098	62.647	68.108	55.271	93.822	65.394	84.911	62.837	108.147	88.25		93.849	74.468	59.485	99.391	58.117	68.624	52.499	44.433	69.835	66.328	68.622	35.297	70.089	42.964	54.162	62.22	60.808
61.71	54.472	77.471	66.486	85.531	86.39	80.098	77.477	101.842	86.469		72.815	86.898	96.605	82.391	66.811	66.691	42.137	74.932	59.939	78.69	76.27	80.573	55.015	60.148	46.123	70.096	58.065
86.037	50.235	64.994	50.124	95.044	86.988	71.987	78.69	81.17	76.529			72.95	65.712	78.639	110.418	73.087	41.93	78.193	72.009	34.464	53.856	63.299	66.099	41.085	69.525	58.007	57.533
57.653	79.68	71.67	64.44	74.608	90	80.75	58.912	72.848	93.061			61.105	81.65	78.589	77.795	43.899	34.617	37.84	44.679	56.821	61.386	62.929	46.268	42.917	65.389	66.359	71.356
70.216	92.966	73.933	65.556	82.573	61.763	65.989	89.646	70.849				89.425	81.563	56.545	73.779	52.253	51.298	51.58	61.472	74.865	60.607	44.744	54.992	63.338		63.921	61.972
72.026	72.867	70.575	64.853	65.549	80.263	70.551	85.983					84.343		86.438	107.394	44.73	41.157	44.023	65.561	59.236	43.164	43.515	39.164	61.369		57.927	61.367
59.894	75.471	66.305	65.545	75.693	73.572	75.673	88.122					87.842		62.862		43.082	49.261	56.79	49.546	51.034	66.768	50.659	63.799	69.341		56.889	48.982
69.056	56.131	49.077	73.843	83.56	78.069	53.65	73.102					85.734		97.556		44.211	75.449	58.378	44.037	54.476	49.809	40.876	42.395	59.561		63.905	57.171
45.595	60.494	70.901	57.319	81.983	78.109	54.42	56.907					64.282		52.684		34.442	63.991	62.859	62.597	47.699	45.968	62.365	42.479	43.408			57.917
58.095	53.176	83.848	43.809	65.009	98.915	80.804	53.259					51.305		73.027		47.9	63.751	68.916	59.602	48.112	61.034	50.731	59.244	61.307			63.278
73.301	64.366	54.782	61.866	67.007	92.267	64.22	63.516					34.608		91.853		51.677	64.243	55.836	67.981	61.718	41.167	57.634	46.927	50.629			73.589
58.683	75.375	55.681	76.895	91.142	88.283	62.592	57.009					55.259		67.831		69.421	65.033	48.706	69.243	54.939	56.695	53.616	54.106	66.632			68.475
83.477	48.764	75.433	64.451	90	94.399	68.409	46.909					78.911		69.694		74.784	51.611	46.066	55.285	60.094	77.044	52.487	52.125	72.053			47.199
69.66	58.445	69.139	65.939	86.891	54.553	78.439	60.124					53.9		69.69		31.23	55.46	52.998	62.038	48.025	57.741	74.086	67.927	38.59			37.023
49.428	66.279	36.668	71.218	69.175	51.901	66.892	72.556					66.573		70.845		66.255	54.436	36.796	41.083	44.851	77.417	68.633	58.952	75.324			59.484
71.316	65.073	73.413	57.724	89.557	81.725	69.319	88.709					57.529		46.888		55.296	30.758	51.087	59.8	65.649	75.491	63.378	55.801	77.471			76.251
38.389	56.772	47.726	43.493	80.867	67.259	84.694	93.23					112.342		81.644		56.465	64.01	53.358	57.788	73.592	51.571	49.324	66.133	68.824			38.44
39.567	62.517	67.155	39.829	91.953	50.393	64.617	77.702					82.875		84.644		41.886	62.933	57.642	61.8	45	45.244	70.012	50.526	60.551			63.055
64.022	68.641	59.335	61.363	79.466	74.381	67.34	81.502					86.178		81.866		60.272	52.324	55.95	56.149	63.435	56.062	60.903	69.864	81.702
	84.481	83.766	62.084	61.803	57.466	68.159	71.366					97.939		90.819		60.272	54.567	52.928	42.334	70.01	61.535	73.585	58.1	65.367
	65.781	50.977	65.843	74.102	71.689	62.872	84.154					57.992		63.218		60.515	41.898	50.511	69.31	55.241	58.182	46.907	62.274
	55.773	66.867	66.744	73.38	64.656	65.294	81.941					44.19		68.769		37.786	45	42.226	46.667	49.39	65.974	38.749	80.538
	63.505	61.839	52.428	48.526	67.405	59.614	77.733					101.04		74.11		51.529	51.835	43.485	47.023	46.209	73.128	41.283	61.93
	68.894	64.036	72.24	72.15	81.534	94.758	89.875					64.231		72.188		56.506	46.035	69.232	64.828	47.781	74.836	56.611	56.585
	53.437	57.594	38.466		86.52	104.036	75.697							68.866		47.158	47.883	69.978	81.581	49.052	33.84	56.611	38.733
	63.353	60.196	74.519		94.316	84.255	71.565							79.861		34.358	51.991	60.071	84.341	66.038	58.514	55.406	65.503
	72.317	63.504	71.796		101.076	75.379	81.193							66.21		51.271	44.923	57.907	51.575	51.291	56.704	65.957	64.789
	75.855	79.005	73.375		79.091	68.915	74.327							90.466		47.696	42.671	71.989	69.596	53.014	57.682	58.671	54.225
	69.417	48.738	48.997		82.999	57.752	72.778							55.209		47.161	52.343	77.109	54.287	56.048	49.795	50.238	51.467
	66.264	51.499	61.685		70.072	75.964	76.804							86.865		46.959	65.685	57.22	44.015	57.162	65.678	54.832	49.089
	59.475	40.077	48.705		74.787	73.085	90.264							88.358		53.361	46.433	49.381	44.138	37.304	46.491	58.024	52.909
	65.48	47.632	58.424		55.191	69.265	85.043							68.299		46.318	53.776	52.751	34.206	70.56	61.572	46.907	58.931
	71.211	51.876	62.885		67.213	47.726	73.124							100.497		56.269	47.588	39.341	49.044	44.41	35.133	46.098	43.338
	52.883	52.452	52.805		72.163	75.735								83.589		61.518	64.806	66.196	71.039	59.735	35.133	52.794	49.927
	77.6	45.79	73.386		62.153	61.189										54.226	53.219	55.82	39.675	62.847	71.03	52.749	53.176
	53.158	62.869	59.861		57.005	86.496										45.339	51.288	40.742	40.383	56.104	45.406	51.07	67.658
	47.095	52.968	58.61		76.53	97.739										43.648	66.879	54.614	70.048	49.382	33.512	48.9	50.121
	81.285	52.99	60.602		102.426											45.152	49.092	54.362	62.15	59.558	58.575	60.314	46.589
	35.229	61.061	64.42		74.529											36.284	63.759	57.083	62.15	62.33	55.76	63.775	54.617
	49.276	72.068	48.359													36.019	32.43	60.123	57.125	39.437	61.837	72.371	59.081
	87.291	65.741	76.808													38.939	53.728	63.447	53.507	44.772	58.118	56.65	72.145
	61.538	60.803														58.271	72.078	50.182	51.356	52.904	53.13	59.217	56.378
	60.379	54.342														40.783	51.852	66.333	67.086	54.294	31.139	85.503	51.396
	66.031	63.941														65.846	31.846	52.462	37.841	58.912	44.258	52.019	52.312
	41.23	64.787														31.096	66.253	43.194	43.824	52.359	64.297	45.783	45.613
	71.644	69.77														48.757	32.512	50.82	59.498	54.058	42.175	45.31	62.57
	59.328	52.551														37.686	64.314	45.77	66.72	41.439	52.352	45.31	50.465
	56.552	65.133														38.479	47.176	58.252	75.233	39.582	60.018	56.393	55.996
	86.725	52.108														46.132	47.633	55.748	50.24	59.744	52.416	45.663	65.166
	56.944	67.84														41.889	49.752	48.839	49.722	58.679	75.481	44.258	52.284
	72.16	74.343														47.503	23.211	55.167	37.473	57.523	51.556	59.442	78.947
	46.841	58.601														41.341	58.523	47.752	43.933	63.872		62.055	57.984
	63.95	62.331														53.737		58.702	61.743	56.573		63.19	58.299
	76.209															55.079		56.746	68.826	62.409		59.053	35.186
	56.176															49.924		58.55	63.902	64.936		45.86	62.753
																47.417		59.003	40.413	58.412		51	32.138
																65.251		45.938	49.437	69.673		56.472	60.864
																50.104		54.559	46.498	71.284		63.33	57.538
																56.273		74.991	49.143	46.767		48.597	41.277
																		59.077	35.169	68.35		76.858	41.231
																		57.051	49.391	47.829		59.621	44.045
																		73.871		67.501		74.24	61.793
																		56.781		58.308		55.155	60.875
																		60.674		53.648		43.985	67.857
																		66.211		65.719		67.412	48.837
																		59.928		49.532		55.979	68.461
																		47.596		47.526		38.471	58.601
																		45.498		57.647		61.585	52.868
																		48.027		57.619		77.833	67.864
																		47.385		41.529		48.518	57.684
																		49.737		58.894		50.991	48.927
																		40.961		62.451		45.137	41.184
																		50.728		50.692		37.374	83.225
																		52.456		52.737		31.842	70.269
																		50.473		50.737		58.19	59.23
																		45.425		45.785		61.972
																		51.857		52.509
																		47.283		43.04
																		50.613		41.191
																		46.87		48.872
																		40.929		53.835
																		54.418		64.826
																		33.043		37.361
																		51.204		59.282
																		43.905

## Sheet: Fig. 1c
Col-0			Ådal-1			Eds-1			Gro-3			Pi-2			Kulturen-1			Bå1-2
Cylinder 1	Cylinder 2	Cylinder 3	Cylinder 1	Cylinder 2	Cylinder 3	Cylinder 1	Cylinder 2	Cylinder 3	Cylinder 1	Cylinder 2	Cylinder 3	Cylinder 1	Cylinder 2	Cylinder 3	Cylinder 1	Cylinder 2	Cylinder 3	Cylinder 1	Cylinder 2	Cylinder 3
71.681	76.568	51.91	111.297	82.62	91.273	78.022	85.807	106.762	71.565	85.561	89.395	53.029	46.302	43.82	51.571	65.421	68.439	52.783	64.472	57.398
52.62	72.939	50.856	66.564	98.068	88.731	66.911	68.003	84.094	71.565	75.87	82.636	60.503	55.777	44.401	57.195	37.16	52.746	63.745	50.975	79.895
47.27	81.674	63.481	84.703	98.824	81.356	82.136	72.683	83.89	92.395	75.296	85.011	52.67	42.468	45.984	35.012	33.886	57.034	69.357	61.612	55.241
74.673	68.786	57.586	88.55	88.394	62.601	95.711	70.868	93.703	67.455	81.085	82.875	42.803	18.174	40.304	42.275	50.787	58.106	30.226	60.198	56.798
50.216	62.797	60.766	84.107	91.328	79.509	81.87	62.916	82.202	78.111	66.841	64.912	40.619	28.377	58.964	51.894	56.019	57.876	52.437	36.725	36.612
63.155	70.744	57.608	60.399	74.166	69.835	73.361	82.563	77.862	72.784	77.282	84.196	29.134	31.577	70.686	65.42	65.245	59.578	67.817	78.312	54.625
69.346	27.422	50.33	66.991	69.392	79.212	65.695	72.079	81.835	78.366	77.684	99.462	57.983	35.529	68.084	59.949	36.652	44.314	51.945	51.542	72.553
49.363	25.474	63.684	68.024	44.182	71.657	87.102	69.07	72.434	88.122	70.305	83.452	57.009	38.66	30.733	42.316	35.355	62.217	47.997	57.922	63.86
47.201	54.02	47.878	82.337	71.666	80.228	70.278	79.374	70.553	99.353	83.506	85.349	59.542	16.456	68.332	42.89	50.295	71.201	71.811	44.254	58.42
42.757	50.505	60.621	78.271	96.704	78.826	83.085	68.503	65.802	85.096	71.15	88.427	73.791	39.895	62.887	35.001	40.12	64.498	67.253	67.484	55.585
55.47	67.598	68.062	68.962	51.918	69.276	83.075	59.023	73.546	76.229	69.132	81.754	76.377	77.291	68.862	29.554	52.711	59.942	39.159	40.176	53.676
57.048	76.508	62.967	70.346	74.09	68.455	69.805	73.886	72.149	71.277	76.782	71.966	71.757	22.395	63.435	69.955	60.61	59.137	65.543	65.718	43.376
61.19	76.334	57.843	64.479	120.577	83.045	75.334	74.786	72.652	94.95	75.658	76.032	37.54	76.692	54.329	36.563	69.228	84.858	43.417	69.121	39.523
45.986	77.139	39.131	61.504	93.345	76.878	61.585	71.909	62.646	84.143	66.793	70.919	69.997	64.123	58.087	25.747	49.462	55.549	36.126	84.685	53.664
70.734	51.334	65.349	68.517	67.563	76.686	85.439	76.095	77.865	67.374	91.484	73.309	71.417	39.981	48.624	35.196	28.763	73.983	65.626	56.786	60.293
62.43	57.869	47.495	57.095	70.754	69.72	74.932	73.371	62.743	83.154	82.031	71.877	62.103	55.144	66.33	35.196	43.899	69.945	36.987	46.473	74.578
63.048	67.348	43.228	60.791	62.195	76.925	78.444	71.76	66.719	78.93	81.238	86.793	51.106	50.541	65.046	50.317	63.752	88.152	47.553	48.792	63.104
69.099	63.414	45.825	70.145	67.906	67.405	75.751	84.22	59.992	73.236	79.562		47.986	29.392	50.778	46.898	48.445	49.399	67.949	61.153	80.207
51.89	47.723	36.268	72.769	48.744	85.271	105.587	96.345	76.896	80.234	73.485		51.579	61.826	68.08	63.769	38.236	56.761	52.059	67.31	77.682
46.67	63.034	73.583	78.047	77.194	69.037	109.654	78.216	85.433	71.431	81.127		66.993	50.301	50.356	40.192	9.758	76.576	55.808		25.573
73.413	60.024	51.681	67.768	65.95	69.037	76.003	91.166	67.039	83.693	82.074		79.322	51.842	53.817	41.924	48.28	73.37	80.931		83.997
61.568	38.438	32.661	73.881	65.597	78.66	69.475	97.347	70.315		75.705		60.388	26.188	88.074	46.693	36.384	62.301	64.902		48.184
52.659	75.138	52.922		61.425	79.37	82.996	66.18					72.742	62.54	66.92	30.483	26.892	53.993			58.496
41.958	24.811	61.441			98.297	71.672	84.642					43.356	35.409	40.347	38.41	36.996	69.312			64.044
74.932	69.055	55.573			71.88	40.362						41.042	68.747	73.496	27.905	31.797	66.369
42.976	63.435	33.401			89.526	38.944						65.751	70.956	29.932	25.502	53.13	44.937
59.427	62.359	59.832			71.359	69.528						57.904	53.427	36.804	51.546	41.769	52.728
53.518	41.274	59.899			93.506							54.373	60.902	23.444	57.521	40.508	34.076
37.698	69.447	52.464			90.424							58.343	60.395	42.983	56.381	34.169	68.708
54.257	67.156	53.009			71.69							60.175	42.056	34.872	31.149	59.127	63.686
45.795	50.884	49.353			90.11							49.2	71.745	55.333	42.199	63.317	56.133
58.181	53.783	45.645			92.908							54.079	56.454	42.318	47.202	25.773	57.901
82.4	60.577	42.785			82.547							62.157	64.275	63.161	58.27	13.723	44.89
58.363	59.89	58.534										51.293	72.16	72.255	40.331	32.953	60.094
78.226	89.753	44.684										60.846	37.296	31.018	71.2	50.348	77.21
40.4	51.412	59.653										65.476	51.888	63.571	51.461	52.95	38.544
40.727	37.198	54.623										51.315	55.026	44.777	53.941	68.383	58.481
65.173	64.492	68.557										49.752	26.868	73.269	49.722	53.32	62.501
73.777	67.62	57.869										46.79	59.036	87.167	53.679	26.522	76.059
29.671	71.851	38.606										25.343	39.782	61.681	43.439	39.192	59.662
57.013	74.256	62.497										54.966	41.028	66.919	42.85	18.194	84.441
52.646	37.016	59.627										68.792	64.391	28.483	19.524	59.322	56.776
62.903	42.089	55.329										46.559	58.95	57.211	21.361	39.554	34.262
63.54	82.223	62.423										65.421	43.459	56.106	21.89	49.627	81.706
45.612	41.204	72.557										59.286	48.348	44.841	57.328	62.855	57.837
40.219	80.775	74.52										48.706	54.775	51.013	49.348	59.647	58.09
41.157	82.544	50.462										68.645	59.057	61.921	57.399	61.736	46.528
55.457	65.618	56.753										56.122	60.312	64.401	41.186	58.323	51.647
79.31	74.076	57.107										34.079	52.001	67.267	57.886	67.457	57.627
60.285	65.418	71.008										38.055	60.207		41.015	37.772	34.479
68.933	88.364	66.986										75.21	85.527		66.254	30.979	56.826
65.24	72.911	60.592										34.245	84.132		41.152	58.216	79.2
64.836	59.324	56.572										45.585	58.847		47.135	54.986	39.471
62.19	59.788											40.435	27.983		47.626	65.158	44.954
56.085	77.574											41.909	79.829			40.153	73.334
68.132	79.441											36.281	51.663			28.843
67.396	65.857											72.67	37.574			42.714
61.502	85.754											47.394	78.888			51.624
58.089	64.378											60.106	67.508			57.183
74.891	73.689											42.12	62.383			27.382
50.932												40.902	76.704			52.918
71.492												40.902	52.181			53.495
34.676												58.739	77.828			52.835
77.394												42.184	42.312			48.249
54.723												40.512	73.985			22.131
53.323												69.981	38.906			49.967
61.121												67.987	44.25			64.529
45.807												69.583	49.859			61.015
24.789												26.075	60.162			41.074
58.337												57.683	78.015			48.155
43.862												35.605	40.106			45.403
37.609												34.649	65.758			23.758
60.367												38.112	68.341			56.45
33.236												62.649	45.607			58.7
46.457												53.38	57.636			76.866
58.575												58.999	80.441			47.264
50.971												62.376	49.148			51.44
60.779												17.89	37.666			67.461
45.806												62.251	57.525			21.859
55.305												66.583	54.305			22.064
41.823												60.955	47.817			48.111
30.888												46.114	62.04			43.485
50.228												61.383	64.919			36.495
42.584												73.575	36.444			70.827
65.375												54.629	55.664			43.603
55.651												52.581	59.692			55.532
70.193												62.882	47.648			65.537
54.834												56.236	65.466			46.706
34.104												43.82	50.778			56.664
67.114												44.401	68.08			53.9
57.811												45.984	50.356			78.664
54.383												40.304	53.817			70.605
52.042												58.964	88.074			75.941
53.482												70.686	66.92			41.45
44.205												68.084	40.347			20.133
55.036												30.733	73.496			55.514
66.855												68.332	29.932			37.53
54.155												62.887	36.804			47.357
47.73												68.862	23.444			62.189
17.131												63.435	42.983			49.749
47.963												54.329	34.872			47.175
56.203												58.087	55.333			51.116
59.689												48.624	42.318			54.232
71.074												66.33	63.161			46.115
51.526												65.046	72.255			62.642
67.639													31.018			65.148
43.987													63.571			72.438
74.492													44.777			34.503
45.626													73.269			53.802
32.924													87.167			50.697
41.785													61.681			34.158
62.696													66.919			53.701
33.578													28.483			42.655
67.899													57.211			59.208
53.021													56.106
56.31													44.841
													51.013
													61.921
													64.401
													67.267

## Sheet: Fig. 1d
Col-0			Ådal-1			Eds-1			Gro-3			Pi-2			Kulturen-1			Bå1-2
Plant 1	Plant 2	Plant 3	Plant 1	Plant 2	Plant 3	Plant 1	Plant 2	Plant 3	Plant 1	Plant 2	Plant 3	Plant 1	Plant 2	Plant 3	Plant 1	Plant 2	Plant 3	Plant 1	Plant 2	Plant 3
78.215	37.598	52.163	75.739	61.52	70.524	82.524	66.179	65.892	94.185	87.007	79.635	61.463	51.868	40.849	69.132	71.888	71.433	68.762	64.213	49.899
79.988	56.165	64.452	53.389	70.198	40.648	65.025	69.522	84.396	77.691	71.635	57.019	47.798	54.901	60.989	70.56	67.901	79.779	59.325	56.672	49.045
68.389	54.043	34.461	49.044	74.997	73.101	71.32	71.849	67.036	63.339	69.417	75.956	51.683	36.526	56.144	70.56	72.03	75.155	66.336	51.671	64.116
61.321	60.789	64.476	36.336	33.469	79.454	70.579	88.461	71.699	75.598	80.074	68.591	47.255	32.074	38.55	66.147	68.97	67.975	66.721	52.57	61.452
51.299	56.472	58.649	63.676	71.623	69.795	75.561	64.904	67.808	70.021	57.883	68.918	47.588	38.64	56.949	54.126	67.227	47.456	65.863	43.399	52.369
77.618	71.692	52.064	66.914	63.946	72.569	85.411	36.74	63.15	33.097	82.188	80.717	44.921	53.569	40.116	61.14	61.342	58.468	79.239	41.091	64.467
61.524	64.176	58.977	69.313	73.023	74.241	72.339	70.967	57.069	69.63	82.708	72.006	40.788	66.525	56.31	67.802	63.047	71.832	80.264	49.826	63.13
69.883	72.082	61.655	35.901	54.963	96.662	73.031	72.774	70.658	73.012	75.142	67.019	54.128	58.634	44.769	48.896	62.35	67.605	51.027	34.967	53.933
49.623	74.008	61.269	65.638	83.83	61.994	59.076	76.519	58.629	82.188	87.791	77.14	39.806	66.21	61.531	72.474	82.809	75.449	72.443	63.435	53.807
55.624	63.805	67.956	51.265	67.049	61.903	86.812	89.231	75.013	95.151	75.264	65.637	47.533	54.22	54.589	57.022	57.727	61.496	51.676	50.882	73.784
83.282	77.448	60.224	57.593	81.001	74.465	60.423	66.741	71.633	66.044	62.584	62.861	44.358	78.352	53.263	72.475	89.91	82.614	56.769	35.838	54.689
34.336	71.258	35.861	57.161	73.442	70.084	44.587	45.513	65.624	64.146	53.328	70.382	38.939	62.088	71.914	44.026	56.001	58.671	48.307	66.103	43.536
15.653	83.364	54.567	60.963	79.01	66.071	55.201	35.695	58.459	62.573	70.829	74.467	32.722	72.892	31.797	77.987	56.785	48.298	48.464	69.814	48.273
68.929	61.564	62.716	78.677	81.381	61.349	65.202	82.074	59.449	74.968	79.452	67.64	56.374	40.522	46.249	77.574	71.366	57.674	39.872	80.911	45.916
68.929	62.258	75.287	51.18	50.186	64.696	56.579	81.562	76.124	55.807	40.556	45.656	59.542	43.174	44.369	43.264	55.648	72.387	47.719	72.945	61.399
64.065	48.212	81.16	47.891	62.757	61.551	68.782	71.178	84.863	75.301	66.094	84.841	71.541	51.739	35.371	69.484	63.559	85.833	75.992	50.73	68.382
85.603	64.293	37.725	32.777	65.195	60.287	51.591	77.897	60.993	76.8	82.239	67.629	60.979	24.837	46.397	83.98	62.654	64.23	32.565	69.914	55.653
66.943	56.307	77.105	71.977	65.98	56.575	58.195	64.462	74.372	84.133	81.263	73.451	32.465	57.558	34.781	47.585	42.486	60.269	47.333	65.573	58.984
81.417	60.75	74.668	40.824	72.637	53.388	71.796	62.503	76.641	79.892	82.117	85.426	39.701	53.255	49.138	53.345	74.142	75.838	46.086	55.539	70.262
72.576	74.088	55.724	59.686	71.197	53.409	75.021	81.87	45.034	62.888	55.511	68.639	56.466	43.983	25.683	76.018	47.845	61.427	45.197	74.934	53.738
51.748	61.08	66.853	63.761	55.517	53.524	70.714	51.247	58.562	82.036	62.278	80.867	64.838	40.599	60.642	64.983	55.662	59.211	55.105	63.754	79.174
69.316	49.238	41.52	67.846	68.987	59.91	61.375	62.222	78.194	77.077	88.536	75.87	51.029	55.137	47.277	40.533	68.534	62.007	54.199	35.948	73.088
	60.37	54.582	63.458	54.64	59.581	74.228	76.218	62.684	73.598	79.237	86.602	65.225	29.458	41.009	57.83	52.853	43.492	47.705	86.399	56.016
	65	59.476	89.625	51.34	68.02	59.226	74.849	63.374	67.834	70.445	72.157	36.4	46.639	43.979	64.592	55.278	69.811	53.861	90	61.237
	77.609	60.613	65.311	87.44	65.152	65.469	51.721	51.667	78.486	79.381	66.452	54.218	44.947		77.853	67.614	50.629	68.366	56.617	59.408
	67.286	60.175	91.023	64.712	55.052	60.183	58.395	42.827	63.574	47.587	65.484	54.64	29.964		64.074	70.56	67.428	51.609	34.625	50.209
	70.177	61.453	67.386	67.92	68.371	75.469	67.235	71.399	54.492	76.137	57.124	39.763	43.689		79.717	42.355	30.319	73.157	57.447	65.313
	57.011	58.21	87.186	62.969	57.558	63.232	58.364	68.378	76.831	80.964	77.066	45	50.439		68.447	75.727	57.029	69.711	75.283	44.135
	56.813	62.907	67.955	83.674	59.353	59.886	64.533	66.799	69.51	72.89	71.783	54.046	44.617		47.529	68.065	67.62	59.007	60.148	69.827
		44.821	69.362	33.753	64.259	61.007	71.416	75.395	70.661	77.339	50.008	52.294	40.889		46.382	47.882	51.442	64.008	49.755	43.48
			74.711	68.295	65.866	55.574	73.077	65.587	47.153	65.167	68.886	48.532	58.815		69.572	56.252	54.024	58.57	66.851	51.731
			62.745	63.846	78.971	62.278	68.941	52.718	67.38	79.634	54.836	54.732	46.206		76.94	56.653	81.906	69.174	57.171	62.957
			71.161	71.548	69.327	57.656	67.826	66.272	89.702	60.018	63.252	33.177	58.073		73.187	51.277	59.995	89.047	59.474	56.853
			88.537	64.975	67.055	43.493	68.348	60.919	57.117	79.509	80.139	66.266	60.58		73.897	58.613	67.486	47.075	58.827	77.731
			77.772	65.59	69.384	75.18	66.525	84.361	91.66	76.829	75.785	39.218	44.05		74.364	64.762	53.444	28.507	57.946	71.387
			66.89	64.826	64.556	64.705	56.709	61.253	63.327	73.336	89.127	29.715	51.48		48.44	74.172	60.692	78.186	58.5	38.327
			74.722	74.624		58.57	59.371	93.033	72.076	76.528	69.491	34.431	63.077		59.864	50.222	49.826	51.746	62.029	55.499
			78.408	71.943		54.028	68.18	70.853	54.233	76.768	74.158	55.026	41.902		50.19	60.471	56.597	70.514	34.563	63.568
			47.248	73.467		60.683	67.581	72.074	61.34	76.768	59.931	38.687	65.956		45.406	43.929	49.349	57.241	52.17	48.739
				58.128		62.212	53.545	55.41	71.755	81.006	57.581	72.003			41.412	51.575		61.911	59.341	45.072
				73.488		52.07	59.789	64.183	62.067	67.644	75.9	65.405			64.345	58.525		64.224	60.293	52.633
						72.371	71.59	55.923	68.794	68.237	64.246	64.969			65.303	68.812		58.552	60.055	68.323
						74.616	94.151	56.31	81.295	64.356	89.177	52.431			71.395	47.799		72.445	40.642
						73.874	68.528	67.599	83.401	58.649	80.764	47.115			71.809	58.454		54.357	54.622
						69.395	63.73	70.284	67.155	78.429	79.652					73.768		59.387	57.029
						93.099	54.256	71.012	90.548	65.274	73.988					74.125		35.744	57.661
						58.904	69.218	80.929	82.403	74.324	88.729					71.581		34.458	50.877
						80.477	54.202	28.523	74.41	62.377	74.202					77.669		65.4	59.092
						75.136	45.848	63.557	115.408	74.598						75.699		48.366	58.101
						68.351	45.167	60.094	65.304	64.872						61.46		48.456	60.634
						70.183	66.595	58.271	79.377	69.458						40.397			32.678
						69.061	63.23	61.038	86.673	55.115						44.508			59.564
						46.114	68.057	64.65	70.39	63.466						49.393			56.936
						63.777	62.923	64.123	68.024	74.611						65.8			51.456
						81.719	74.958	73.67	66.599	82.172						48.872			52.942
						51.662	73.707	68.869	73.545	53.824						67.486			61.944
						56.259	72.706	71.442	75.806	64.214						58.118			57.503
						70.903	67.222	67.31	67.547	38.015						54.551			40.78
						57.226	69.052	65.157	67.927	75.089						57.06			57.69
						42.413	72.306	55.309	48.708	87.614						38.877			27.839
							67.616		53.357	78.69						68.629			53.438
							72.372			86.749									49.458
							68.683			75.14									44.697
							73.946			97.259
							67.733			78.66
										88.403
										83.237

## Sheet: Fig. 2d
DMSO				50 nM BAP				100 nM BAP				200 nM BAP
Plate 1	Plate 2	Plate 3	Plate 4	Plate 1	Plate 2	Plate 3	Plate 4	Plate 1	Plate 2	Plate 3	Plate 4	Plate 1	Plate 2	Plate 3	Plate 4
67.87	63.809	53.754	42.496	69.907	66.973	69.629	72.408	69.26	65.376	77.536	89.185	45.936	84.639	83.959	71.436
49.566	63.986	60.642	17.778	60.843	50.906	86.009	74.745	54.715	59.346	86.811	88.059	71.565	74.221	102.695	74.297
81.973	64.474	59.237	25.814	32.252	70.769	66.297	71.211	68.344	67.282	64.657	86.78	60.813	71.017	81.211	75.812
64.341	65.59	69.775	51.173	117.979	58.392	72.22	78.503	44.754	73.424	66.592	63.864	65.045	62.01	55.892	72.907
65.443	63.588	65.038	79.024	93.366	68.806	59.151	52.259	84.319	47.168	81.302	74.98	67.593	64.375	75.949	75.1
58.392	62.317	62.516	70.478	65.225	64.787	62.35	66.207	46.249	65.503	67.87	96.291	81.626	56.094	88.249	77.192
91.79	63.324	81.797	72.525	48.638	59.931	88.331	69.638	67.808	86.285	61.693	59.744	81.469	45.411	76.133	78.864
76.602	58.256	55.784	64.093	72.57	67.881	75.267	78.488	83.66	81.158	64.424	69.496	71.852	67.414	78.941	49.003
53.417	79.226	26.565	77.168	80.872	64.654	64.763	67.055	69.319	79.453	70.483	68.287	64.364	64.307	59.168	82.723
81.511	69.106	69.93	50.025	75.425	64.962	74.876	77.034	75.735	59.21	71.938	78.959	63.8	85.711	91.685	76.61
74.991	85.622	65.221	52.026	76.444	55.186	68.829	46.013	67.187	66.877	62.707	78.93	58.122	65.249	59.349	91.381
83.292	74.338	67.166	65.561	77.843	68.863	55.539	69.362	84.053	73.072	59.859	78.111	94.071	54.768	88.39	87.051
65.685	47.412	69.705	61.411	59.907	60.945	58.173	66.801	70.253	66.782	69.395	65.458	71.378	68.499	77.525	77.556
45.878	72.483	74.932	63.413	74.438	80.601	73.066	84.841	67.201	57.995	81.416	79.024	83.712	67.782	79.144	74.003
52.765	69.228	56.768	63.435	64.68	70.447	66.257	66.002	59.958	76.544	66.203	49.269	76.305	73.96	97.316	67.529
74.745	45	52.104	66.003	50.599	87.101	67.218	52.091	64.92	85.653	57.764	71.565	101.165	75.379	93.429	82.15
45.985	57.612	56.474	67.976	104.751	43.372	76.302	67.27	68.629	54.255	71.565	50.68	72.584	84.958	121.449	44.979
55.376	60.627	70.116	63.435	72.474	55.905	72.867	66.308	52.619	88.729	69.732	68.552	67.591	83.234	95.923	75.754
65.294	67.235	62.678	45	76.293	78.01	67.531	78.69	74.971	80.951	66.098	59.784	65.447	62.757	79.249	69.799
68.241	65.225	61.415	68.077	75.127	71.773	81.472	56.195	64.333	81.839	80.538	59.785	69.775	61.793	91.216	92.331
67.727	66.098	67.896	53.087	71.434	56.848	77.387	78.803	74.972	65.376	77.039	83.674	70.298	63.707	71.632	86.23
89.627	60.338	59.828	62.25	85.499	76.515	60.197	80.651	70.851	48.953	83.842	66.736	77.865	58.241	60.396	74.055
55.124	60.857	75.155	54.33	74.884	83.84	73.619	62.677	38.105	71.805	63.387	83.719	82.654	71.673	79.422	69.99
61.39	50.029	52.431	59.621	71.211	72.566	94.214	51.97	72.732	52.549	71.565	65.936	71.648	68.28	98.159	62.76
63.543	57.268	94.616	49.264	70.75	69.831	73.455	68.742	63.918	58.258	67.249	76.233	68.436	61.536	90.517	65.152
72.067	65.957	53.13	58.936	59.618	74.521	80.899	66.739	74.461	70.873	66.606	78.322	50.94	55.921	71.155	67.466
61.928	64.962	63.122	57.133	63.759	59.36	63.335	52.648	67.33	76.051	59.934	87.31	70.56	68.629	72.757	75.841
53.619	57.665	60.45	65.421	76.627	75.237	65.019	81.87	62.283	66.892	79.934	86.394	94.399	89.1	74.865	70.619
90.511	69.59	68.199	65.087	56.808	68.097	67.165	82.271	73.336	80.665	65.71	82.142	76.293	78.111	80.828	64.352
66.415	63.673	71.603	49.97	78.453	61.39	60.169	62.845	53.873	66.156	71.107	96.24	59.378	80.083	70.727	71.987
62.65	52.696	57.007	58.321	71.449	77.544	80.081	46.156	71.651	97.765	65.283	84.753	83.61	83.884	80.693	76.569
75.387	53.489	55.756	67.388	91.388	73.072	84.446	73.754	67.982	78.716	57.877	45.517	84.881	83.92	69.444	82.478
75.895	56.548	63.078	68.796	79.941	84.502	75.593	66.474	110.136	64.038	63.027	80.305	68.936	67.638	64.244	77.421
76.92	61.692	56.917	88.904	91.275	67.195	58.996	69.665	73.144	102.85	90	74.055	79.792	98.427	73.607	67.828
57.818	60.061	61.825	57.088	60.972	60.413	50.641	60.485	76.098	81.419	40.426	77.19	71.224	68.629	74.201	85.073
57.49	64.581	53.249	68.305	73.939	76.569	54.799	65.772	80.616	69.302	62.351	73.843	118.456	84.351	88.7	66.418
58.931	68.682	57.536	53.746	72.572	43.152	71.781	69.672	64.956	81.44	58.566	74.982	93.7	75.7	74.892	77.56
72.172	59.199	57.724	62.291	70.748	67.863	69.075	63.738	62.055	69.731	61.996	84.68	87.963	83.797	63.435	48.671
58.432	55.185	72.379	57.658	79.695	56.565	50.906	69.132	75.534	67.431	90.113	105.564	74.719	65.873	73.634	74.62
65.967	67.211	66.172	56.952	76.695	54.162	74.055	66.438	51.139	62.478	78.599	78.465	63.435	59.212	83.003	52.024
57.208	78.051	58.885	75.774	67.068	70.441	86.934	69.53	62.154	76.865	61.947	66.546	77.476	74.381	62.716	84.289
57.251	81.281	58.918	83.48	69.52	49.019	84.777	59.216	34.168	51.442	67.861	69.717	73.301	57.894	93.991	57.371
57.339	57.995	43.452	67.947	79.791	58.696	43.251	78.297	66.072	71.565	59.486	87.309	103.063	66.644	69.058	82.875
63.365	66.498	72.072	61.356	90.908	72.174	76.942	51.932	55.372	69.614	48.677	101.1	74.176	88.28	90.541	88.363
65.884	54.813	68.637	60.045	85.609	74.428	68.635	75.338	57.18	55.7	63.14	95.879	72.897	81.368	79.796	95.293
57.622	81.44	67.525	63.435	80.538	41.705	57.3	57.754	58.671	75.97	69.784	86.785	94.878	83.112	83.596	57.313
42.064	50.051	69.086	70.617	44.844	70.071	56.933	51.766	75.855	57.619	72.593	100.238	73.731	72.255	72.51	65.91
59.885	65.171	67.42	71.03	76.093	90.372	69.027	84.043	68.351	77.304	91.801	88.767	74.476	66.639	87.377	88.391
50.541	65.85	63.976	51.34	57.894	65.58	71.542	71.078	76.524	66.017	42.169	54.511	77.158	79.796	80.693	65.087
61.587	59.219	71.87	52.125	73.769	86.108	66.582	79.341	86.961	80.939	62.658	66.553	74.83	61.294	82.644	83.124
65.736	54.682	61.232	57.426	67.638	57.287	57.691	64.995	63.982	87.13	83.895	69.341	78.996	63.826	75.198	75.499
57.724	75.895	67.797	61.44	88.688	57.147	67.962	67.068	75.964	71.847	48.204	86.055	51.413	91.759	87.672	80.96
55.086	46.395	76.999	69.166	76.646	69.717	79.695	90.593	59.175	82.912	59.393	70.633	58.927	66.038	92.726	87.521
71.114	46.27	44.229	71.466	71.764	55.208	61.212	46.766	74.749	67.005	50.564	61.401	70.436	73.829	84.644	81.951
75.926	46.297	57.529	64.537	60.59	66.967	66.251	69.947	58.224	71.565	69.775	53.394	74.696	73.634	78.443	70.557
47.932	34.218	63.152	73.418	75.901	64.525	63.919	73.134	68.056	24.775	68.84	82.1	59.61	74.633	76.709	90.905
64.393	57.131	58.452	68.537	82.961	66.089	70.787	62.727	67.333	82.047	65.757	83.901	73.262	61.166	58.659	87.453
49.448	62.241	63.435	58.514	73.918	50.979	75.161	71.059	67.445	67.38	62.595	76.179	89.524	69.528	79.967	86.044
68.629	48.394	77.692	64.737	82.711	47.024	64.286	69.476	84.944	83.815	61.077	66.557	78.005	69.342	84.289	83.778
74.78	72.577	66.864	63.976	48.945	72.266	70.513	55.978	76.74	60.234	69.215	74.928	82.475	77.966	71.565	65.414
75.045	58.109	52.875	41.343	44.65	70.134	80.816	76.953	76.292	67.668	64.329	83.737	62.508	74.363	66.077	95.215
75.75	70.156	69.936	66.448	66.412	86.462	86.543	69.634	67.004	78.409	74.924	74.142	80.258	78.366	92.886	73.337
76.399	65.856	61.928	59.401	78.085	63.843	65.421	74.219	85.191	66.395	73.179	88.772	76.71	65.543	74.845	73.972
50.466	61.765	49.236	50.616	79.287	63.289	66.703	63.755	44.635	76.917	67.118	92.356	76.11	64.496	71.361	80.688
56.091	56.31	45.019	53.003	65.12	68.039	65.599	58.288	85.72	72.065	94.14	60.945	64.628	65.761	87.879	68.947
54.796	70.861	65.273	50.477	59.753	65.475	65.838	56.125	69.822	98.109	62.407	66.486	70.882	66.801	83.154	85.106
54.24	48.013	59.538	68.697	79.875	70.181	50.566	61.788	71.582	46.282	47.837	76.349	89.702	64.695	93.731	80.563
65.685	57.861	72.448	71.549	60.018	63.765	73.54	77.091	82.129	66.687	70.159	68.847	77.636	81.941	84.637	64.392
52.679	63.435	83.88	62.526	63.132	55.098	56.535	64.289	64.855	63.812	80.129	59.498	68.596		96.6	66.148
64.231	67.714	54	52.595	81.177	71.25	59.846	79.695	67.829	82.079	66.801	52.912	79.186		77.586	76.827
61.966	63.905	69.613	57.813	63.559	68.206	70.032	74.995	51.156	65.912	74.824	43.649	86.957		70.956	85.345
59.237	64.728	52.314	64.154	82.559	51.169	68.76	42.236	63.435	75.934	66.161	76.103	91.924		61.174	44.655
49.476	53.326	51.731	56.338	64.693	72.181	63.269	61.928	66.254	51.676	68.936	58.079	59.249		79.622	75.466
62.354	59.908	66.839	51.783	90	77.722	85.331	61.684	71.273	62.579	69.717	71.177	63.428		78.996
54.532	55.135	67.166	47.121	86.754	62.261	65.227	83.44	68.147	60.412	73.74	84.106	63.056		105.519
62.924	67.109	59.823	69.158	80.299	75.069	56.235	65.478	63.944	70.484	76.204	96.499	48.028		81.859
73.933	56.074	67.649	39.004	73.175	75.069	60.772	77.025	50.225	83.699	64.112	68.081	62.741		73.435
53.83	61.404	65.095	67.286	77.661	54.313	70.7	56.022	68.875	69.008	80.754	69.27	87.56		59.085
43.995	68.199	56.31	60.75	65.659	77.905		78.719	49.141	64.759	74.828	79.875	88.688		83.385
58.805	63.166	65.598	57.481	88.379	74.239		59.541	81.578	52.066	73.753	85.737	75.345		73.443
74.97	69.992	65.195	70.138	74.745	87.559		47.624	72.7	50.964	81.072	69.287			52.49
68.406	81.281	70.8	74.389	55.194	84.401		69.108	80.198	75.998	58.767	82.167			46.884
68.764	26.565	61.044	64.232	78.824	78.476		67.806		52.176	68.081	73.741			71.917
67.683	61.247	60.804	60.255		68.527		58.149		85.186	69.679	70.935			74.896
54.855	56.294	76.139	48.268		63.974		71.687		77.471	66.607	76.498			59.791
58.671	32.969	65.36	66.801		55.978		64.334		86.336	76.026	75.964			86.309
71.37	30.684	66.118	47.394		83.811		46.123			70.484	65.659			63.265
68.023	60.709	82.396	66.886		64.841		75.124			69.028				80.134
57.104	46.348	60.392	63.686		82.514		78.69			76.618
54.221	63.435	54.462	75.511		80.646		50.633			57.095
56.726	60.252	53.837	63.104		54.302		63.874			81.261
76.662	52.27	62.017	86.075		56.791					65.235
75.91	54.757	54.467	72.46		77.533					72.208
60.129	60.692	65.225	73.254		81.25					69.259
41.357	67.399	55.403	72.448		52.356					67.921
69.43	42.412	65.527	47.386		63.381					55.546
60.627	27.013	53.904	59.087		64.29					75.991
43.57	72.681	59.265	70.463							38.271
52.431	65.367	44.828	52.577							41.009
60.263	72.759	70.505	57.57							82.194
76.44	56.168	56.808	65.283							75.017
70.179	58.096	57.225	58.886							53.593
68.104	52.262	55.593	50.399
71.996	53.798	66.329	69.677
80.194	46.79	61.415	56.78
68.132	66.756	54.731	45.396
41.605	58.112	66.626	69.452
72.144	62.319	64.557	49.844
68.749	43.843	62.604	61.663
56.408	52.983	70.17	73.34

## Sheet: Fig. 2e
DMSO			ahk2 ahk3			ahk2 ahk4			ahk3 ahk4
Plate 1	Plate 2	Plate 3	Plate 1	Plate 2	Plate 3	Plate 1	Plate 2	Plate 3	Plate 1	Plate 2	Plate 3
66.064	83.227	41.63	60.514	44.326	66.803	58.241	65.578	52.447	45.957	58.455	65.534
76.786	81.796	65.975	53.176	42.207	55.755	45.067	62.354	52.776	40.541	67.75	65.623
56.019	77.251	45.282	55.024	57.044	59.309	65.876	53.281	59.707	30.61	49.696	58.528
78.272	75.072	68.382	41.657	59.158	63.305	59.038	71.778	69.717	34.651	43.348	50.254
64.19	61.239	53.641	57.092	55.945	52.086	65.626	74.945	66.132	53.646	55.856	47.239
69.319	50.359	65.39	67.126	52.618	65.211	49.595	48.225	52.978	60.69	54.362	70.499
66.008	55.06	80.184	44.398	45.935	52.745	43.073	53.328	41.639	47.142	62.951	55.629
79.896	74.808	68.917	48.385	39.939	68.847	69.874	69.171	64.494	46.656	41.208	59.095
60.311	69.853	53.191	53.637	46.349	53.902	61.819	58.106	56.528	44.824	41.298	29.844
70.953	63.506	46.786	71.05	65.611	52.832	50.349	59.74	33.225	60.21	63.149	63.006
50.86	52.209	63.059	63.831	68.849	71.731	44.012	61.147	46.028	53.307	69.086	65.229
68.882	78.789	58.598	57.26	40.746	57.241	59.489	49.874	58.647	56.977	63.256	51.727
63.455	82.393	65.521	61.714	46.719	39.88	57.237	49.256	21.808	55.57	39.084	56.882
77.675	82.003	53.019	64.866	72.873	38.89	55.798	52.395	85.482	60.119	45.176	58.944
74.427	63.132	76.894	55.244	50.494	51.346	73.36	66.497	82.012	50.906	58.089	54.702
70.079	92.868	51.376	52.754	61.719	54.6	70.116	60.979	52.657	50.372	66.276	74.855
63.986	73.323	77.977	52.165	55.633	49.75	56.777	56.833	56.222	45.966	59.376	36.804
76.427	71.273	49.363	48.151	46.18	50.654	61.982	80.028	35.707	52.984	64.505	64.783
54.569	42.926	51.23	46.479	59.752	42.877	63.239	72.954	41.782	41.422	54.464	47.688
74.05	77.101	55.685	73.019	42.408	44.254	51.318	83.018	42.318	68.394	40.879	61.587
49.895	89.169	48.43	51.76	56.647	48.018	40.823	61.858	42.556	61.78	60.663	39.627
57.314	58.468	46.349	51.495	43.102	44.441	46.722	64.895	33.992	59.259	27.679	29.539
72.684	92.605	53.942	71.525	46.298	41.279	19.481	64.69	45.872	58.263	45.304	57.019
48.322	65.01	54.844	49.193	49.684	55.977	47.822	55.256	37.11	48.252	44.732	52.276
40.995	64.854	63.746	31.484	44.986	58.671	54.156	78.333	63.335	63.869	43.311	53.147
73.983	60.847	62.319	41.696	45.726	54.991	68.108	80.112	67.539	65.531	56.574	51.019
79.714	69.289	65.516	57.19	41.716	42.916	57.974	70.126	50.116	43.87	63.62	43.01
58.256	49.848	59.393	41.798	56.665	65.15	66.923	60.762	42.417	54.376	57.074	46.447
68.088	62.969	54.391	56.298	51.073	46.521	60.465	63.699	50.555	41.101	46.089	41.258
55.775	57.433	77.424	60.951	58.601	31.015	68.158	74.23	58.431	57.439	53.288	44.449
74.827	61.026	66.379	40.58	60.852	61.833	43.811	49.928	47.873	69.501	56.103	46.927
63.994	60.8	61.394	63.117	53.733	49.471	51.542	43.122	63.585	55.935	74.927	64.199
65.26	70.217	53.191	60.166	40.966	51.538	69.992	69.877	53.454	26.65	44.883	39.01
70.458	73.266	45.442	64.801	34.957	52.671	66.882	73.549	58.058	75.827	34.288	60.588
65.576	55.224	55.568	62.187	65.48	54.726	72.802	58.695	90.771	51.406	40.379	41.107
58.463	59.41	47.894	44.844	33.515	71.346	52.284	71.505	60.48	50.263	42.483	53.884
71.157	50.583	51.48	48.559	64.549	38.507	60.521	69.732	40.903	56.245	37.671	62.531
62.891	51.174	46.164	26.901	34.054	44.341	53.703	65.835	71.831	60.25	30.615	51.958
56.135	53.024	64.23	47.941	50.855	36.733	59.738	80.538	44.182	58.521	45.168	70.234
55.176	56.383	59.073	53.054	54.965	41.852	67.61	44.546	64.104	43.751	51.383	52.201
46.166	42.814	69.542	53.56	55.648	41.1	61.164	58.617	53.667	41.853	62.759	56.569
71.389	38.488	42.533	29.442	31.758	70.089	41.019	51.576	37.489	48.519	59.397	66.961
54.678	61.328	62.936	55.651	49.758	61.57	71.69	74.135	54.689	45.507	58.63	69.98
60.951	40.26	65.669	50.181	58.076	68.118	60.772	71.926	50.401	44.05	49.925	60.066
73.354	59.792	56.275	44.707	67.159	44.871	55.778	52.893	51.005	21.333	37.287	65.655
58.481	48.899	55.11	63.201	49.973	54.931	40.917	42.064	32.136	55.333	59.84	31.985
69.752	54.599	64.633	67.203	56.198	53.447	51.567	56.958	55.732	53.061	38.804	62.774
53.623	55.04	66.239	50.304	54.355	55.781	52.123	29.612	44.596	58.275	53.06	51.864
67.711	64.674	62.152	47.813	37.755	40.186	63.517	44.474	58.978	59.25	47.542	48.616
49.844	63.136	45.812	62.267	45.474	39.209	58.475	52.156	45.336	65.179	57.335	72.191
69.102	48.613	55.296	57.245	45.325	40.707	58.272	55.164	43.933	45.631	45.128	48.065
65.319	52.734	55.819	60.028	50.528	48.176	57.486	44.737	50.875	74.208	57.095	60.651
55.558	64.678	55.903	56.29	61.351	20.224	65.965	61.157	51.406	50.064	38.312	46.544
78.243	41.885	48.792	23.006	45.154	66.408	59.06	26.06	48.64	35.096	54.544	51.759
72.876	58.475	69.77	47.909	54.868	51.934	54.377	44.235	45.389	42.872	37.001	53.241
80.025	54.816	29.757	41.648	79.644	43.104	67.996	0	55.124	54.627	40.798	67.891
56.296	58.028	49.277	50.232	29.177	39.953	70.541	45.773	53.557	53.424	29.291	43.371
81.87	48.728	48.325	42.587	70.345	54.349	44.274	55.866	41.257	65.902	49.218	70.017
77.2	54.596	70.857	53.952	46.655	57.634	65.268	59.484	56.774	62.819	42.229	41.012
61.893	64.008	37.097	45.189	54.479	62.373	71.834	60.303	73.439	53.016	42.809	53.07
52.761	46.945	50.82	40.303	39.03	52.195	63.006	65.406	56.018	59.361	57.052	48.566
72.704	64.442	37.463	61.3	54.65	64.704	66.425	43.742	62.032	31.823	49.59	51.243
	40.392	75.428	61.205	41.872	37.482	34.397	61.198	53.575	50.355	75.004	29.039
	49.611	50.493	68.767	50.579	61.069	64.306	46.277	60.029	38.868	42.16	42.264
	64.669	85.742	73.982	45.015	44.588	42.832	56.533	62.49	74.524	37.451	74.115
	74.636	54.222	81.956	58.57	61.235	45.698	52.156	63.622	60.447	46.831	49.097
	47.84	49.124	59.49	25.574	57.029	69.233	49.162	67.595	41.326	45.878	61.944
	60.145	72.32	61.021	37.718	49.703	41.992	51.123	63.554	36.803	53.915	69.468
	41.916	64.855	67.41	49.15	49.459	41.195	46.203	72.095	48.339	44.672	66.605
	40.622	58.426	62.362	44.961	37.873	58.393	58.805	38.866	44.53	41.292	51.69
	67.304	65.788	62.103	54.539	44.454	59.362	45.86	50.738	48.858	49.02	56.612
	55.725	56.535	33.322	41.696	46.388	34.899	53.237	58.679	59.587	58.181	38.077
		61.897	53.302	50.733	55.189	57.318	64.236	51.769	46.059	65.173	54.71
		62.508	54.866	45.817	59.502	56.562	46.633		57.027	57.348	36.558
		74.199	52.306	68.045	39.155	60.255	57.673		58.617	53.349	64.665
		65.434	56.105	59.08	53.371	52.026	47.137		53.379	48.688	62.308
		54.899	62.78	50.556	50.665	56.612	43.671		62.007	30.291	53.021
		63.354	64.125	48.486	44.817	45.08	62.023		50.714	57.337	41.993
		54.263	50.469	54.832	45.949	36.398	56.839		69.261	52.271	58.364
		83.362	60.69	54.784	54.4	48.581	38.009		50.634	55.408	54.679
		61.278	65.439	36.777	46.547	48.048	41.824		64.696	57.81	63.361
		59.787	52.58	33.005	53.485	53.327	60.142		60.867	68.855	49.984
		53.743	49.268	46.385	16.754	42.548			43.195	64.446	60.676
		63.955	54.05	47.173	51.758	61.505			49.197	58.849	55.146
		36.459	49.557	41.017	39.588	50.505			51.47	58.707	60.496
		53.13	48.264	52.631	49.524	55.965			47.735	72.354	56.443
		75.357	49.655	44.65	38.135	44.643			65.043	52.894	53.939
		53.697	52.122	46.767	39.915	49.869			64.028	55.845	38.551
		59.688	51.515	49.436	55.486	47.242			62.41	62.388	56.81
		39.542	64.884	50.526	46.15	65.726			56.719	54.792	56.043
		37.65	41.655	45.781	53.414	59.244			33.931	63.645	70.602
		46.141	46.953	52.668	50.762	54.624			66.821	49.042	55.651
		62.776	52.548	51.852	48.143	63.738			64.977	62.806	41.85
		53.109	63.327	40.54	59.68	47.454			42.761	36.7	40.71
		42.377	45.613	65.326	47.723	48.769			32.021	51.298	68.523
		57.065	51.025	47.353	55.919	44.313			56.499	66.878	47.2
		51.463	50.035	67.171	42.289	55.79			44.288	56.449	57.431
		56.379	51.959	47.281	51.558	72.504			81.134	53.973	46.145
		53.319	55.465	30.788	52.977	55.119			43.67	50.392	65.993
		46.85	47.936	44.879	63.811	79.497			56.75	46.708	47.946
		41.096	47.884	54.79	55.58	69.002			66.693	35.209	40.503
		47.987	61.602	48.833	59.262	56.874			44.433	63.456	56.356
		65.891	58.036	49.969	68.046	44.229			52.585	60.406	36.575
		39.212	57.953	37.167	50.767	57.635			74.487	57.181	50.506
		46.201	48.502	58.606	64.399	63.039			62.493	47.148	74.871
		67.175	53.118	41.753	46.322	61.335			60.803	54.154	63.363
		76.454	45.956	45.802	48.657	65.72			53.734
			46.106	57.183	62.892	76.34			62.134
			54.924	39.544	58.63	72.897			79.031
			49.801	38.15	51.191	70.427
			43.268	55.955	39.118	58.061
			47.072	64.261	36.501
			39.84	45.294	47.217
			54.751	50.884	45.786
			37.907	61.22	45.524
			48.067	37.133	40.399
			53.384	38.115	54.921
			55.377	45.76	42.178
			60.379	42.408	37.917
			63.796	55.799	43.404
			63.846	38.841	49.906
				63.777	56.65
				43.4	48.126
				29.906
				51.528
				41.12
				41.189
				40.784
				50.38

## Sheet: Fig. 2f
DMSO				10 nM INCYDE				50 nM INCYDE				200 nM INCYDE
Plate 1	Plate 2	Plate 3	Plate 4	Plate 1	Plate 2	Plate 3	Plate 4	Plate 1	Plate 2	Plate 3	Plate 4	Plate 1	Plate 2	Plate 3	Plate 4
74.09	72.779	72.658	68.716	66.967	68.477	91.652	54.009	62.716	65.376	76.842	71.702	69.766	55.641	59.397	61.714
54.98	67.166	62.103	60.255	69.337	40.564	75.764	53.41	86.1	65.218	67.189	64.654	55.739	70.744	70.56	64.369
72.477	69.444	72.348	56.905	70.747	52.431	86.079	47.614	94.884	91.675	50.77	65.83	68.786	64.298	81.619	77.221
77.231	53.13	68.962	52.394	95.089	48.403	51.05	57.907	82.747	54.387	54.638	71.771	73.105	79.695	93.943	72.897
80.337	70.046	61.243	68.218	65.781	69.418	87.309	66.321	76.608	82.579	67.166	61.699	83.618	65.886	62.601	71.565
78.421	44.488	53.639	57.185	67.937	57.995	72.199	94.337	94.185	89.214	59.313	88.698	63.888	76.129	117.026	57.724
63.289	46.332	55.176	85.257	88.132	64.206	80.658	66.067	71.652	60.534	74.505	59.836	73.301	80.864	64.012	73.204
68.199	43.318	69.206	56.836	75.389	32.217	102.981	69.91	86.469	85.212	76.234	91.059	97.953	96.952	101.33	69.247
62.103	36.972	76.772	77.332	98.34	51.766	52.152	65.198	64.239	69.431	58.734	63.435	67.417	59.174	62.925	71.215
73.389	51.096	50.869	71.437	79.084	72.832	73.256	48.759	91.843	60.812	47.621	78.551	72.403	55.235	93.09	81.945
69.287	88.477	66.993	62.189	66.262	69.177	82.156	58.558	64.436	54.643	68.314	74.842	65.171	54.293	75.53	64.699
85.601	57.848	53.048	43.295	81.24	71.03	79.585	62.953	62.134	59.184	62.267	54.98	59.744	58.51	73.301	76.169
70.947	61.214	71.263	64.359	76.127	63.229	54.363	71.053	73.544	90.265	83.112	50.453	86.927	73.632	77.232	106.032
57.641	60.273	53.398	47.726	95.618	62.487	79.509	74.671	67.287	74.055	76.119	64.053	88.21	64.764	64.958	92.726
65.844	59.481	63.189	64.567	85.236	70.459	64.983	58.61	96.546	78.962	84.839	71.91	78.425	80.538	78.058	86.455
81.323	68.946	74.79	45.323	78.629	47.532	87.497	65.102	68.033	79.019	78.417	69.633	94.349	62.04	72.001	66.283
73.822	61.068	86.615	69.315	81.107	35.393	90	77.988	93.589	64.1	58.856	60.937	59.467	95.8	62.103	70.665
67.1	72.899	70.308	51.139	62.492	81.87	79.388	75.262	81.501	84.806	59.058	67.383	98.657	59.784	102.128	76.608
52.253	45	49.688	85.914	79.221	71.162	85.957	119.286	85.98	73.163	63.914	55.995	74.539	52.074	82.005	50.641
61.858	66.903	81.723	72.124	84.684	65.706	54.032	53.2	54.207	65.225	64.958	66.176	79.182	69.589	62.516	87.034
66.501	72.411	65.041	76.069	76.43	58.841	85.236	63.435	86.083	65.793	69.733	70.216	70.618	63.835	72.255	52.824
51.705	76.056	63.368	71.95	54.526	51.633	53.13	66.529	75.964	61.504	53.009	55.112	94.752	58.316	67.2	93.924
68.629	63.435	41.323	68.875	78.13	63.435	68.199	77.471	70.68	85.152	77.724	75.923	75.811	78.99	69.444	53.943
54.866	65.161	52.516	76.205	68.083	85.542	70.907	81.32	89.161	67.979	62.768	71.133	65.475	100.62	82.875	80.411
85.329	47.815	54.784	66.089	72.361	58.736	85.748	93.652	58.371	75.211	66.633	56.324	76.786	90	59.937	96.15
83.434	55.504	51.582	73.085	87.766	66.571	81.87	59.215	78.046	72.408	71.683	74.243	64.941	55.278	90	104.036
61.006	62.103	63.208	57.724	72.329	71.189	78.828	77.825	65.417	84.013	63.212	77.067	72.265	75.964	104.65	98.052
47.886	44.749	53.13	67.634	58.953	51.282	53.15	68.359	79.34	75.118	78.263	70.594	75.463	72.525	86.186	90
70.272	68.429	59.866	66.538	111.328	50.466	84.207	52.815	68.888	82.43	64.566	58.62	65.056	72.499	76.176	65.746
72.547	71.668	52.815	72.035	84.961	46.254	78.421	87.089	87.663	63.085	91.287	71.359	83.884	85.03	90.966	79.38
57.28	63.311	50.305	38.53	77.005	53.198	77.949	61.808	69.161	69.787	82.043	58.416	88.098	70.041	72.355	69.501
81.066	57.732	49.992	63.128	64.364	68.528	77.549	57.746	46.719	65.947	78.899	57.316	89.182	71.778	76.242	62.212
74.436	64.715	73.548	47.845	84.353	80.981	66.732	63.435	78.432	72.919	75.379	48.708	63.208	97.049	67.449	90.817
66.251	52.217	65.448	62.043	62.216	55.802	66.938	69.341	61.717	58.667	54.869	77.049	67.553	70.341	59.125	68.801
64.934	81.027	68.009	54.198	58.666	76.734	79.261	83.452	86.707	70.204	84.303	54.686	43.603	91.685	85.569	68.238
66.371	64.359	66.586	61.314	66.57	79.03	70.71	69.205	79.509	72.699	56.104	58.785	60.751	79.62	90	94.203
90.984	56.85	88.843	78.986	58.072	64.835	74.535	67.024	69.797	74.045	85.232	64.179	63.272	83.326	83.295	74.055
87.376	96.496	58.527	62.768	65.002	79.618	87.432	87.357	81.222	65.222	85.914	49.559	72.051	108.004	78.729	72.878
63.916	52.936	67.956	34.227	78.422	93.867	66.746	66.333	88.21	70.831	100.008	83.837	64.885	78.062	88.159	64.25
82.02	55.678	57.995	60.945	80.022	48.548	110.854	56.39	72.913	73.631	70.531	48.493	71.61	94.157	94.338	78.503
97.669	65.992	50.032	50.555	54.462	78.523	81.379	77.991	83.863	57.269	53.817	64.238	85.513	65.695	72.47	59.051
63.377	51.216	35.386	68.313	53.908	58.206	77.873	67.521	79.249	46.685	63.04	57.764	68.45	61.863	76.425	57.794
73.555	58.078	48.744	64.369	57.381	81.757	82.376	78.566	85.03	50.175	71.669	55.098	73.489	77.905	89.465	46.553
63.157	54.478	48.814	41.226	75.847	55.305	77.991	61.821	79.778	66.513	70.682	61.36	57.106	65.556	90.333	68.366
80.841	65.616	49.668	53.249	81.87	70.747	84.936	65.469	40.426	63.826	67.521	66.587	71.08	78.615	79.661	63.719
75.411	63.747	62.331	53.626	68.776	67.096	84.246	83.572	55.149	67.779	90.982	67.985	78.216	79.875	52.008	61.248
70.852	69.19	52.706	73.92	83.18	73.588	84.413	76.584	61.876	47.943	57.922	62.4	59.3	78.232	79.282	67.289
92.621	38.362	62.148	62.23	67.526	76.39	62.238	54.88	80.054	72.536	59.704	68.542	64.579	76.626	112.641	81.284
68.199	36.799	49.551	76.608	58.302	74.259	62.038	80.579	74.497	59.541	36.139	52.428	70.445	74.168	62.021	82.996
83.896	35.851	68.412	84.62	85.126	78.058	54.83	78.024	71.565	60.682	51.828	45.906	79.38	69.056	64.475	85.843
59.518	53.13	50.889	70.743	64.208	65.809	56.16	89.659	70.574	73.884	79.753	42.79	68.416	58.417	57.863	80.475
67.286	54.39	52.765	71.038	65.659	75.727	80.426	52.858	84.289	69.291	73.202	49.803	72.759	60.512	59.676	68.841
64.559	58.241	60.797	49.772	66.923	70.391	105.626	64.841	59.755	67.874	76.1	67.665	103.031	96.219	83.267	63.208
78.471	51.766	64.885	50.28	85.036	72.65	67.103	82.385	71.286	63.706	73.25	64.928	53.327	82.776	55.752	77.169
64.367	55.923	49.844	73.142	48.243	65.12	99.707	79.496	65.019	86.785	83.8	40.601	63.174	75.75	72.163	85.658
91.332	67.44	67.897	55.971	57.183	79.509	68.536	47.067	86.386	68.314	59.526	65.703	58.493	71.834	75.187	60.709
60.215	66.371	54.462	73.13	80.474	88.734	74.168	56.438	58.653	73.163	71.722	52.659	72.984	93.03	120.018	81.285
65.277	51.432	73.808	50.809	81.254	72.88	73.188	77.758	93.215	69.146	97.585	38.454	71.987	91.432	74.005	106.26
71.162	42.224	69.541	60.306	56.527	51.044	63.056	76.795	91.79	57.742	58.333	71.169	55.906	62.599	70.305	77.887
65.003	69.306	70.423	73.015	66.222	47.592	92.874	68.016	94.651	80.754	79.637	55.408	70.585	97.466	102.952	73.282
52.691	70.526	37.185	31.954	84.52	67.726	33.673	74.192	66.411	77.425	57.584	52.027	59.34	71.149	70.56	70.694
69.236	62.981	53.083	58.408	37.185	42.064	43.493	72.949	82.51	63.363	57.374	82.601	70.408	95.297	72.102	67.735
68.242	54.585	64.475	51.546	77.594	63.435	48.933	53.719	64.06	58.563	72.342	66.075	77.905	57.761	56.267	63.435
54.689	81.45	58.773	38.071	73.955	59.882	25.637	78.559	75.345	79.267	71.778	74.818	89.019	92.526	47.741	99.728
72.653	47.48	40.388	36.626	88.379	73.9	59.263	73.911	53.665	50.204	74.576	75.482	82.896	78.891	47.213	87.583
62.223	75.42	32.671	28.823	46.491	56.365	43.936	88.441	77.663	54.236	51.376	72.095	67.806	87.425	72.897	98.55
73.069	74.624	56.44	53.919	51.34	72.863	55.631	66.352	91.993	58.305	78.187	76.032	91.736	82.002	86.448	62.447
48.927	66.853	67.754	19.966	73.301	59.196	53.089	72.955	45.799	71.974	65.909	58.102	81.027	60.329	69.814	84.56
49.399	44.098	39.435	19.697	77.471	65.026	52.911	58.956	50.891	61.107	78.926	63.435	69.775	91.74	62.552	78.56
63.435	67.312	50.194	28.126	52.826	65.376	50.212	69.62	85.339	76.43	72.255	84.259	76.049	55.989	95.182	64.516
58.671	60.589	52.352	52.199	62.117	77.335	51.218	48.421	50.604	68.527	52.312	60.715	64.816	81.254	77.632	60.394
60.422	52.374	46.081	43.221	50.105	66.801	59.277	69.146	68.839	75.534	67.898	68.411	94.764	63.922	85.64	84.703
59.009	56.384	48.731	60.933	56.332	62.354	55.294	65.063	64.545	53.491	58.796	66.801	79.939	56.848	73.866	89.628
55.784	58.028	48.75	65.837	56.377	59.235	67.921	73.067	66.9	79.744	57.724	57.995	67.166	83.907	93.576	75.215
63.435	78.388	53.081	70.793	44.327	68.862	38.338	65.71	81.98	64.587	89.415	60.094	73.197	76.416	80.632	73.94
58.203	58.896	43.829	67.286	62.262	83.53	61.504	78.311	83.143	59.456	61.491	55.458	68.629	79.479	87.207	81.674
61.879	56.971	61.176	77.638	85.659	86.161	34.592	56.481	68.708	63.334	87.788	70.516	67.166	104.797	57.301	73.297
60.287	64.812	51.948	70.029	62.809	75.964	79.261	89.433	51.633	59.141	92.301	61.031	68.277	70.56	71.93	86.934
67.023	60.269	51.511	52.98	77.387	65.171	49.219	69.254	57.724	66.938	68.896	55.048	70.858	67.053	52.958	82.431
67.635	62.408	75.324	70.307	78.51	61.201	69.62	47.911	56.755	73.067	68.728	80.426	74.539	77.905	65.996	84.719
75.203	37.589	57.167	58.258	61.571	79.796	55.702	65.659	76.541	33.616	76.768	55.532	60.751	66.501	66.779	84.169
56.575	60.209	67.468	53.954	60.068	70.747	63.139	79.33	73.142	58.759	88.735	79.139	54.817	80.933	62.19	62.015
67.502	61.624	70.11	50.464	76.229	51.456	66.718	80.811	55.939	48.648	65.556	66.19	80.676	58.058	89.018	70.271
62.424	50.187	56.759	53.058	85.541	55.993	80.369	64.662	64.29	38.35	75.75	59.459	90	58.377	74.721	72.512
67.653	43.56	56.768	47.464	70.78	64.992	84.763	86.859	66.042	52.125	72.121	66.375	71.162	84.695	73.301	60.425
55.51	61.557	57.173	66.172	60.568	67.535	62.233	62.797	77.512	55.242	63.285	62.791	63.24	82.507	99.866	73.554
44.763	71.735	50.454	48.113	87.678	45.508	59.579	60.313	43.444	55.158	92.49	50.846	59.501	62.788	77.353	112.716
59.036	63.384	57.995	40.095	52.001	65.917	73.761	78.476	57.858	59.184	35.905	53.13	74.055	38.418	96.938	68.839
62.069	66.955	52.001	42.879	56.129	70.192	53.381	67.671	63.257	64.698	42.337	72.17	71.172	64.983	84.997	64.199
57.06	64.695	55.012	78.326	71.865	85.067	67.999	67.143	78.056	47.995	56.127	54.037	65.333	60.285	73.464	67.834
61.463	59.836	43.897	58.898	51.739	72.255	65.4	67.521	59.205	71.03	78.842	60.255	78.366	94.13	77.873	67.376
66.027	67.249	72.378	60.302	54.033	58.591	70.33	59.063	93.238	81.787	85.951	69.372	74.442	46.116	54.063	48.891
59.543	38.204	68.875	58.985	63.435	58.158	59.125	93.066	66.53	60.803	71.053	65.941	63.435	92.406	75.079	90
71.999	68.121	62.453	54.466	57.252	61.476	72.312	47.827	81.806	57.339	66.038	54.105	92.49	66.161	102.724	40.019
65.975	48.264	59.534	48.074	67.54	82.538	64.709	53.915	81.125	68.599	65.69	58.259	67.139	87.465	83.991	102.37
64.29	65.462	66.449	57.304	73.011	42.704	34.372	70.181	75.964	70.219	65.086	58.748	46.695	53.072	88.668	52.558
69.684	61.841	80.661	61.194	56.191	64.537	54.926	54.273	64.179	58.355	63.828	71.253	72.897	53.531	54.273	66.374
46.686	48.983	49.106	53.159	60.785	78.915	54.119	52.955	76.586	68.199	85.326	55.229	73.148	56.298	63.467	101.889
64.406	45.69	56.619	42.274	42.46	94.788	73.413	52.573	64.472	47.868	56.268	73.902	98.973	86.186	60.797	72.443
80.552	41.864	48.403	74.907	73.211	84.762	78.211	67.751	80.656	63.768	52.647	71.876	75.379	73.622	67.155	63.435
59.08	64.691	67.601	54.685	68.639	65.515	94.727	88.333	61.139	57.295	76.454	73.983	77.05	62.038	77.392	60.356
56.56	44.421	45.72	58.382	67.971	87.241	84.857	99.295	61.899	72.458	83.09	88.63	74.218	67.399	64.245	65.409
55.222	40.815	58.241	83.148	70.386	88.046	54.074	66.61	62.049	59.458	71.303	97.423	46.909	65.376	85.389	78.302
54.687	36.849	71.04	59.068	36.406	76.589	51.34	85.384	69.669	63.28	63.194	65.358	26.648	82.737	86.056	48.999
69.315	31.483	45.734	67.557	46.561	74.842	65.391	73.377	69.454	70.492	69.528	71.019	56.696	86.837	61.132	101.943
54.436	50.076	70.752	62.129	83.66	63.435	78.896	73.564	59.531	71.835	78.321	57.829	67.462	72.662	67.949	76.088
61.587	52.272	76.824	43.958	64.942	59.421	92.664	76.983	76.373	64.844	37.095	44.589	87.976	83.129	70.651	87.821
65.372	58.044	50.576	68.07	78.637	75.735	69.977	69.06	63.8	62.661	68.962	69.794	59.47	87.7	71.73	73.74
46.32	33.823	56.291	57.418	52.765	69.291	72.585	74.136	58.647	78.306	49.399	73.142	87.397	55.483	55.875	93.773
31.131	45.036	62.958	35.192	94.413	52.551	91.829	63.315	48.113	88.831	50.546	79.376	72.399	71.678	75.128	109.302
55.515	31.646	53.471	65.376	67.363	69.087	54.965	44.098	74.663	65.097	82.998	63.707	74.621	59.534	61.861	72.637
66.991	37.659	69.252	63.391	53.13	41.634	63.272	66.801	66.433	72.769	57.383	68.362	75.1	88.998	79.1	79.151
55.339	58.648	76.149	51.741	57.223	84.851	62.058	49.21	61.24	74.356	59.927	80.329	87.815	77.433	63.208	70.509
56.789	61.064	38.23	67.804	60.228	85.744	56.31	58.496	58.392	84.67	63.735	77.039	96.308	51.951	69.372	66.532
57.171	46.646	82.78	59.417	51.701	61.674	76.101	67.834	66.438	48.723	75.358	64.977	74.2	71.273	63.935	62.409
52.486	47.135	41.167	56.398	65.274	67.975	77.905	45	65.022	81.805	50.117	62.981	50.43	60.245	72.112	98.739
62.136	50.722	57.885	72.254	62.934	85.945	87.31	62.447	59.833	58.597	83.901	44.534	52.94	90.315	82.062	61.148
55.923	56.135	74.991	60.396	55.153	66.617	76.572	91.386	68.515	83.104	69.31	57.659	63.905	68.129	55.491	64.334
61.091	42.461	58.326	71.001	45.988	65.621	53.68	64.44	68.299	75.319	69.527	64.958	55.433	64.492	87.027	55.269
58.039	58.95	41.765	69.069	51.517	69.444	63.435	65.247	72.512	60.313	50.566	68.994	71.977	67.413	64.571	72.721
66.072	44.588	69.915	64.571	70.484	73.962	68.06	56.821	95.276		55.954	48.759	57.995	62.829	64.392	58.95
73.301	79.24	36.08	65.697	70.44	75.457	70.701	76.623	82.596		78.287	87.248	56.283	63.199	78.69	67.297
66.717	60.903	62.508	48.22	44.671	62.557	61.439	59.85	90		79.509	72.545	79.806	60.998	59.567	40.236
55.848	61.742	63.934	69.775	66.763	66.801	85.601	77.871	65.186		71.03	80.198	99.107	83.089	103.452	74.092
49.358	66.775	50.856	55.008	67.441	91.526	76.626	71.069	71.15		46.161	77.106	69.365	94.422	53.399	66.801
67.258	75.576	48.009	59.627	50.041	84.611	68.801	71.755	69.107			53.156	52.988	60.524	70.484	84.694
55.958	60.634	59.802	31.258	81.456	56.793	72.929	68.334	53.761			54.802	76.329	99.73	71.565	61.64
69.176	59.065	70.532	48.416	74.829	90.261	66.116	58.602	57.392			50.122	69.204	96.562	71.98	76.119
41.875	46.42	40.888	69.955	66.581	51.633	79.05	56.963	78.032			59.735	91.187	59.47	58.57	77.046
39.879	61.534	84.85	52.932	60.725	72.788	97.869	62.186	56.284			48.396	83.43	66.83	67.478	97.316
60.84	56.752	33.636	67.306	87.214	67.649	73.5	67.885	77.607			73.141	64.299	62.241	65.038	50.739
59.669	74.139	71.098	62.081	61.095	54.462	74.219	57.944	56.131			49.322	77.325	65.772	85.553	77.234
62.841	37.163	70.378	49.611	80.847	73.923	51.811	51.066	67.478			62.517	57.529	75.732	56.537	60.091
55.144	60.696	47.278	60.207	77.953	68.545	92.603	52.658	51.857			80.192	52.306	47.679	66.497	57.645
67.949	56.394	61.134	36.56	69.39	68.556	60.832	51.308	45.809			84.207	76.321	60.929	79.202	68.22
70.577	37.098	47.84	42.274	59.559	76.229	90	68.494	67.844			67.751	55.721	62.038	87.625	83.66
62.993	64.329	67.664	56.502	60.89	57.612	80.781	73.625	58.045			74.086	63.066	85.192	84.319	76.759
48.497	15.895	53.739	80.372	73.237	70.624	78.037	68.581	59.676			73.769	91.664	52.772	82.21	76.759
58.533	58.435	75.75	72.121	57.442	66.124	89.366	52.048	79.681			39.24	49.93	37.875	80.727	53.588
61.641	54.115	62.015	35.839	55.447	63.566	50.164	62.307	56.404			72.897	73.284	72.205	74.343	51.96
58.633		59.203	35.933	57.375	49.271			69.17			73.089	79.856	66.93	59.203	35.933
54.74		48.479	65.676	60.764	84.207			59.361			69.936	48.109	72.029	48.479	65.676
64.532		44.369	53.06	42.424	41.934			72.897			69.978	57.453	76.159	44.369	53.06
39.516		62.223	31.909	66.224	75.09			44.488			88.511	50.259	75.049	62.223	31.909
49.834		62.861	72.876	56.442	80.83			82.2			89.774	69.664	81.527	62.861	72.876
60.968		63.236	63.826	55.626	63.66			72.57			94.399	70.995		63.236	63.826
63.554		69.075	63.053	49.563	66.571			67.093			73.213	72.789		69.075	63.053
54.782		47.974	61.378	75.635	66.038			73.61			70.593	97.07		47.974	61.378
83.491		70.892	41.301	67.658	61.157			54.63			103.772	89.122		70.892	41.301
62.926		23.046	46.507	51.642	80.362			54.335			56.581	85.535		23.046	46.507

## Sheet: Fig. 2g
Col-0			ckx2-1			CKX2 OX
Plate 1	Plate 2	Plate 3	Plate 1	Plate 2	Plate 3	Plate 1	Plate 2	Plate 3
55.731	61.333	47.657	72.449	87.133	53.369	26.785	37.326	54.387
58.67	60.768	58.418	53.83	65.466	71.466	45.403	40.688	66.482
74.055	84.132	45.621	79.549	78.959	82.601	39.465	42.17	50.519
75.578	63.191	57.171	79.235	74.186	46.188	40.734	33.404	47.226
56.057	38.206	47.063	63.514	89.436	84.46	56.17	51.562	23.892
71.894	62.941	59.622	91.843	55.408	63.8	53.62	52.692	37.396
77.603	65.729	69.669	91.284	78.789	71.295	48.478	59.252	44.359
66.363	64.835	61.827	88.195	84.478	75.486	58.189	47.459	48.753
68.547	63.147	72.317	81.87	78.964	81.265	52.861	62.917	49.226
57.494	65.432	66.629	70.583	66.173	80.091	80.409	62.331	84.025
72.964	60.976	78.249	75.095	70.413	89.738	45.348	47.503	57.724
71.791	71.844	56.255	87.544	72.219	70.171	67.369	48.742	50.855
80.875	66.828	47.565	53.164	52.731	101.9	43.376	53.746	19.158
72.26	83.431	55.941	77.151	62.406	67.557	44.45	56.21	44.908
65.904	69.535	64.737	48.453	84.615	78.336	47.631	66.419	63.853
81.499	47.963	62.809	78.247	60.071	90	33.294	57.88	67.978
62.665	49.236	51.172	102.488	55.717	85.03	43.333	49.425	43.644
73.243	52.277	60.184	84.767	68.007	78.719	35.239	62.116	47.828
58.031	46.907	60.562	81.277	76.983	84.806	42.31	60.873	44.7
68.929	52.379	55.856	84.908	75.411	60.237	49.908	71.029	54.587
63.816	65.911	75.404	74.091	89.599	99.654	41.226	45.248	42.278
69.55	49.147	65.15	82.875	70.298	73.78	35.562	28.987	29.616
50.453	58.966	64.467	64.05	68.519	72.888	48.443	33.96	57.415
67.421	55.418	50.317	50.906	67.911	73.091	54.068	65.58	35.468
71.895	60.77	42.916	95.228	72.11	67.676	57.493	38.04	48.284
73.342	61.832	45.272	62.104	54.835	79.144	51.961	47.699	55.026
51.923	52.745	62.177	52.575	62.763	69.281	42.47	41.352	61.795
55.491	62.819	75.905	63.14	49.458	86.526	36.049	31.084	39.803
94.523	42.786	65.36	80.196	61.941	88.522	53.596	37.74	62.8
54.203	68.08	43.06	87.159	78.235	58.164	36.702	65.55	38.405
78.139	78.093	53.473	71.949	89.73	64.154	53.53		41.868
34.937	66.52	48.856	88.33	84.56	80.538	60.842	45.061	68.94
81.79	75.564	61.26	65.772	77.127	87.917	45.742	40.737	67.709
54.666	57.388	59.418	95.301	73.413	74.258	53.177	40.383	41.805
89.39	83.545	68.962	61.307	69.058	73.728	40.953	50.314	47.646
62.292	44.854	48.207	71.565	68.009	72.805	64.73	64.432	51.847
68.156	70.986	53.101	61.674	78.896	61.64	71.299	35.847	68.499
33.539	65.99	51.536	55.656	62.393	79.592	49.516	48.892	71.333
92.051	67.694	60.255	69.8	102.529	71.446	43.324	36.99	45.66
32.625	65.762	61.214	77.071	77.872	62.485	60.885	52.846	37.608
33.543	43.014	54.994	61.77	51.484	63.391	42.694	44.783	71.538
56.694	62.481	51.534	41.634	86.802	69.106	38.336	72.729	30.705
55.981	54.127	59.383	81.455	82.634	76.192	59.172	66.788	39.474
37.942	65.121	56.192	66.432	61.448	76.884	64.564	57.584	42.415
63.523	68.07	41.621	76.359	63.184	105.762	30.873	37.399	45.204
40.458	51.509	55.305	65.834	62.292	72.597	39.476	44.7	46.878
72.232	52.178	60.808	72.663	46.881	71.878	32.497	37.094	40.477
51.657	53.863	63.097	73.457	87.794	50.796	56.533	38.61	57.04
58.392	78.497	80.038	85.219	64.577	64.454	63.663	54.589	52.502
68.441	78.499	58.881	86.569	64.637	74.176	55.869	49.616	36.297
51.723	91.539	72.275	60.742	69.636	77.227	46.655	50.603	38.247
65.806	64.203	54.575	103.556	58.349	62.235	47.738	29.621	38.78
56.951	86.362	62.66	69.821	77.512	60.335	47.932	39.969	37.046
66.637	60.424	53.521	63.508	71.742	76.768	44.091	46.116	40.817
80.936	46.941	82.335	81.539	68.441	77.715	44.933	58.704	41.972
43.044	55.062	44.054	66.205	63.435	73.438	46.709	42.127	54.321
58.956	74.385	60.826	68.69	63.822	65.195	60.277	51.431	64.227
79.077	64.575	40.179	69.609	72.385	68.199	47.977	67.541	55.588
63.808	64.855	67.855	80.322	88.908	48.21	38.092	46.795	53.697
69.047	68.748	45.258	63.805	90.796	63.033	69.847	60.077	45.319
56.609	57.995	51.208	84.806	57.529	72.624	55.976	57.384	61.169
61.587	63.043	56.981	59.054	95.994	79.237	53.311	69.658	47.625
54.375	64.622	36.656	68.547	71.526	82.584	42.33	60.465	61.689
68.068	59.036	65.239	76.621	78.947	73.009	61.471		63.898
45.879	81.162	61.385	103.799	76.373	74.565	53.323		61.894
49.968	47.445	64.231	42.952	86.566	59.378	73.504		21.994
50.886	67.921	54.997	78.534	37.355	64.764	45.845		55.222
78.801	59.137	58.095	74.202	65.574	64.345	64.967		46.672
46.863	46.627	59.669	82.195	69.936	73.009	58.228		62.941
70.023	76.398	62.841	74.845	82.235	81.852	51.16		55.904
64.823	41.774	55.144	61.794	85.63	102.534	40.754		62.466
65.002	61.699	67.949	57.801	67.902	75.93	48.149		58.034
59.746	51.728	70.577	65.556	91.324	67.866	47.316
84.102	70.602	62.993	85.658	83.983	56.232	36.78
49.849	63.052	48.497	79.695	70.211	47.49	45.642
68.726	79.241	58.533	73.443	73.389	57.189	46.814
56.482	65.468	61.641	78.074	67.629	74.694	39.574
61.488	52.2	58.633	67.038	68.268	77.196
94.447	56.848	54.74	95.41	61.699	81.546
39.842	52.76	64.532	60.157	61.087	79.715
70.369	52.76	39.516	68.02	81.381	64.315
60.043	72.382	49.834	84.608	61.761	61.769
62.911	59.746	60.968	63.194	63.567	60.625
47.702	82.065	63.554	63.905	57.439	101.257
61.59	60.487	54.782	78.621	75.776	61.144
62.132	69.484	83.491	74.22	69.817	44.216
53.085	51.331	62.926	62.556	63.038	65.971
54.903	58.273		89.299	80.676	69.423
60.945	70.207		52.789	57.609	62.475
57.132	53.097		89.484	68.536	69.444
59.563	82.089		52.318	89.454	91.645
53.467	73.534		99.074	51.613
65.362	56.69		74.646	51.75
46.106	49.289		83.743	63.164
58.915	54.399		72.009	64.398
54.442	59.37		76.49	71.087
64.64	45.526		72.311	62.309
75.887	61.52		78.606	69.261
56.96	52.606		86.736	73.282
56.289	56.982		79.292	71.221
56.555	50.745		101.755
53.64	45.037		44.105
65.248	60.003
52.128	78.465
37.421	63.414
58.718	66.801
30.918

## Sheet: Fig. 3b
Col-0			CRF2 OX			CRF3 OX			crf2-2			crf3-1
Plate 1	Plate 2	Plate 3	Plate 1	Plate 2	Plate 3	Plate 1	Plate 2	Plate 3	Plate 1	Plate 2	Plate 3	Plate 1	Plate 2	Plate 3
46.926	51.725	65.678	86.462	78.003	78.044	99.045	68.213	74.889	30.048	65.408	58.371	58.287	73.625	53.915
65.441	60.713	51.363	79.766	82.067	68.504	69.252	64.933	57.45	54.159	51.6	55.378	39.244	48.039	45.841
80.184	80.795	63.578	57.338	62.971	64.597	69.496	64.437	42.881	51.997	48.546	61.048	47.675	38.347	63.91
59.452	59.347	63.625	82.715	81.854	67.15	69.68	75.248	55.392	57.954	41.914	59.755	44.94	55.282	52.745
50.841	73.003	65.527	67.633	60.811	65.648	85.855	65.481	58.073	27.91	51.841	39.735	37.055	43.483	40.415
67.745	50.349	46.162	80.179	72.015	68.929	65.848	70.811	67.917	29.116	50.145	59.281	40.592	60.604	60.901
53.247	68.714	82.222	77.002	63.11	71.537	86.624	60.614	71.696	76.619	63.815	49.212	35.131	30.125	32.32
61.281	52.544	85.881	73.994	72.779	73.113	65.917	82.169	73.263	59.653	62.547	26.494	44.415	49.362	43.888
51.896	61.759	42.856	86.065	78.651	59.751	90.197	63.626	76.718	44.598	42.084	58.869	7.112	37.579	43.768
48.606	57.038	59.547	78.134	72.592	56.853	78.871	63.79	85.888	65.462	75.669	57.446	58.043	20.127	48.603
77.345	47.663	76.273	76.413	62.715	81.391	77.642	64.729	71.906	53.489	50.847	54.412	67.052	64.748	51.482
49.057	51.682	61.201	66.407	80.156	75.425	82.954	57.94	74.764	54.185	48.642	50.574	62.844	59.359	55.001
67.192	54.745	43.958	72.334	56.723	67.586	65.591	46.492	77.219	60.912	43.464	49.76	44.297	48.316	33.682
61.082	48.979	68.863	71.13	68.652	75.256	76.115	47.845	68.618	56.096	64.705	56.45	30.417	67.012	38.224
57.938	53.97	69.067	66.009	67.417	68.653	69.934	66.069	65.676	49.767	59.207	51.021	36.254	55.044	36.336
54.572	48.287	66.859	68.705	56.375	88.289	85.116	64.835	71.627	53.43	69.326	36.558	66.741	58.412	47.829
73.313	53.327	65.729	66.583	94.918	56.461	75.933	52.481	67.227	40.002	54.116	41.182	47.218	59.422	64.527
45.736	68.881	60.461	74.678	75.541	61.481	86.119	68.621	91.505	43.721	64.961	44.485	30.379	45.733	63.071
48.518	34.253	74.758	74.725	89.138	59.249	79.538	63.971	64.308	53.337	70.601	48.677	44.476	48.908	39.832
62.674	53.745	60.689	85.176	85.811	60.433	61.44	62.837	46.76	53.514	43.633	62.841		52.19	32.347
56.873	45.606	65.717	71.852	66.704	69.722	66.497	54.041	72.928	41.522	67.506	64.211		40.191	37.063
59.855	52.908	62.826	76.918	43.097	62.438	92.96	86.811	80.014	42.224	44.646	59.024		55.491	35.2
49.371	55.41	56.108	66.407	66.987	77.978	67.882	67.184	69.101	52.586	37.68	58.748		45.508	50.867
69.242	67.093	43.9	89.384	81.087	74.711	80.963	69.322	99.341	33.795	46.47	38.88		34.45	61.475
70.631	47.353	60.861	77.84	75.548	65.487	77.613	76.618	88.264	39.497	47.503	46.355		54.387	40.621
73.585	51.235	55.205	58.555	99.533	83.807	67.326	59.47	81.18	37.942	55.84	59.44		33.551
69.997	57.095	65.042	66.65	91.204	71.241	73.312	77.831	52.623	43.972	69.417	49.798		62.224
64.394	53.085	46.349	89.276	87.574	69.244	79.509	67.802	66.779	42.58	42.775	53.661
46.845	52.053	69.281	80.601	77.337	96.467	111.595	83.157	80.08	49.885	46.767	45.422
66.307	65.731	49.595	85.097	86.673	81.321	91.142	78.74	77.821	53.413	35.445	55.194
68.749	57.829	49.908	88.225	81.711	78.168	45.553	72.242	65.819	54.819	52.41	54.373
67.233	51.679	67.962	91.267	79.991	45.634	73.025	89.204	73.473	46.133	23.225	67.434
58.558	49.789	51.71	121.061	86.01	68.207	74.087	83.07	73.856	46.951	54.461	58.825
69.76	44.367	50.242	88.191	64.533	72.178	70.502	62.21	57.57	49.804	54.474	55.818
69.553	60.435	46.359	92.228	74.438	58.686	58.479	55.259	60.371	39.14	44.73	34.641
55.916	31.277	57.15	78.266	65.038	54.458	98.499	81.856	52.541	71.185	67.943	29.061
36.54	55.889	59.846	95.091	100.435	81.197	79.774	84.315	48.135	60.164	64.899	67.664
78.717	53.376	32.978	66.112	88.595	60.642	56.256	70.212	60.936	32.186	53.483	56.296
53.64	38.012	51.412	85.601	78.024	86.505	67.482	58.573	86.179	68.708	60.654	43.083
53.612	53.983	45.487	70.244	75.891	77.218	70.582	56.726	63.687	51.238	50.156	44.733
45.552	58.787	67.153	83.841	68.45	93.661	74.65	82.606	76.686	60.8	52.617	40.747
62.427	53.321	50.637	74.501	77.196	61.147	92.643	97.716	75.045	51.924	53.451	34.905
60.728	48.432	68.347	81.78	57.427	85.22	98.505	75.303	84.391	64.433	69.23	28.211
49.734	60.707	74.154	76.26	57.256	72.268	94.399	74.982	71.211	49.399	63.322	65.675
50.999	62.213	78.431	62.688	79.14	58.407	77.588	61.56	66.129	46.114	63.191	20.262
53.651	59.122	60.015	54.951	87.973	86.549	79.22	68.724	80.936	46.853	63.184	59.6
69.298	64.901	53.344	75.332	73.715	54.812	69.939	96.012	63.864		71.617	42.863
67.798	69.899	66.979	70.784	72.915	70.343	70.758	74.682	74.676		63.564	31.83
58.299	77.107	63.769	63.563	88.323	80.25	68.269	55.748	59.284		47.301	24.747
37.03	70.38	55.576	88.7	72.544	75.797	58.538	74.716	74.171		62.701	36.688
58.782	54.479	51.096	70.58	56.216	76.869	54.157	72.558	63.695		50.619
48.778	53.708	59.199	57.353	77.519	52.424	51.766	71.565	70.937		63.234
65.121	53.158	51.522	55.272	63.729	73.606	57.607	64.372	50.375		62.37
54.462	49.426	71.058	69.307	58.06	68.285	78.399	74.55	60.147		53.884
65.842	65.449	68.815	101.908	68.56	69.823	75.823	72.553	65.694		44.058
51.974	67.653	62.206	77.295	64.223	75.904	61.103	75.166	79.512		51.952
44.613	38.705	75.671	76.141	65.019	76.955	71.364	68.334	74.49		59.473
58.727	71.162	53.338	83.066	69.692	60.445	48.77	73.967	68.812		61.255
63.836	67.332	69.42	66.089	59.552	61.913	56.829	62.22	58.961		61.043
54.621	39.3	59.169	76.654	67.921	62.646	73.321	59.036	78.957		57.286
66.595	62.182	59.75	66.315	58.758	67.445	81.215	78.931	67.134		61.394
70.767	68.292	53.75	85.609	67.971	66.211	83.365	66.332	63.785		54.52
48.945	61.211	56.859	65.539	45.378	94.393	70.821	66.16	58.476		54.406
71.936	51.517	49.122	91.647	62.219	62.277	83.686	64.405	74.421		62.408
57.625	39.81	65.432	73.417	79.244	69.488	76.452	76.209	71.696		49.055
65.492	55.514	62.483	75.602	65.571	52.515	67.515	64.741	56.092		47.173
66.524	66.276	75.379	69.946	61.263	77.833	70.657	72.624	70.107		54.606
49.187	49.715	45.858	64.863	60.522	64.805	70.73	74.818	75.087		72.863
62.299	44.043	38.68	61.157	78.777	58.842	56.094	68.983	65.497		34.978
57.201	65.055	60.127	65.246	77.308	66.449	65.404	65.821	67.754		61.643
46.457	52.68	45.869	57.636	55.836		91.876	71.4	77.948		73.52
63.435	56.853	54.472	79.987	71.311		88.568	84.224	65.891		33.597
35.43	52.355	46.717	77.378	56.217		79.675	60.187	75.422		49.669
54.291	55.686	50.254	63.247	82.798		75.848	74.604	89.397
40.226	74.501	65.758	76.916	72.478		64.164	85.858	71.122
49.11	69.2	46.914	71.109	53.284		72.977	79.45	87.761
62.623	78.062	56.893	60.871	53.979			75.041	84.955
72.736	52.579	45.963	69.486	85.848			68.774	96.18
68.732	56.529	56.418	65.957	72.936			79.43	73.919
59.381	44.421	49.604	74.932	82.529			81.466	69.223
48.152	69.145	62.37	81.832				51.957	34.751
51.37	41.407	53.282	78.675				77.754	66.973
64.515	69.633	67.384	80.181				82.449	76.551
53.454	68.121	64.127	51.889				72.33	54.492
71.095	52.466	49.442	63.334				70.041	76.797
40.711	63.627	54.66	71.412				76.013	66.849
57.156	57.995	63.488	67.286				72.259	56.068
58.091	45.709	48.228	69.146				63.36	59.825
53.432	71.379	44.442	62.042				65.588	58.258
66.797	58.54	51.195	73.996				47.595	66.351
55.727	51.577	52.653	69.624				59.537	57.157
57.679	71.338	57.306	73.392				85.45	75.411
59.367	47.365	51.227	50.963				52.595	60.544
63.114	67.487	65.067	51.324				67.277	61.195
46.065	59.986	39.441	64.864				66.116	76.726
52.719	59.54	62.933	60.8				75.647	81.374
40.74	57.708	48.62	67.728				69.821	92.359
58.32	52.842	53.076	79.369					64.36
59.381	62.404	65.323	48.945					72.204
58.777	61.898	62.98	65.682					65.966
62.623		63.11	89.863					82.425
73.54		50.856	82.009					82.197
47.361		58.822	79.213					60.594
50.84		71.65	73.673					68.678
64.098		53.092	75.617					58.07
33.731		48.454	71.805					72.178
62.612		63.577	73.314					70.705
55.189		56.618	83.67					73.976
44.053		49.604	62.745					60.396
58.462		69.845	63.781					63.883
46.381		42.464	66.434					94.521
55.994			76.675					67.425
61.203			84.345					64.808
60.544			69.169					70.722
57.728								83.071
								64.231
								81.652

## Sheet: Fig. 4c
Col-0 ctrl			Col-0 4h Hypoxia			ckx2-1 ctrl			ckx2-1 4h Hypoxia
Plate 1	Plate 2	Plate 3	Plate 1	Plate 2	Plate 3	Plate 1	Plate 2	Plate 3	Plate 1	Plate 2	Plate 3
49.693	54.945	57.048	87.064	70.746	88.765	79.227	66.79	72.37	81.741	81.061	67.957
41.871	66.149	49.951	73.518	80.522	67.9	49.044	71.847	80.514	75.981	42.782	35.412
57.607	63.546	78.291	78.098	74.677	67	87.006	55.262	45.308	90.801	54.564	58.231
34.663	55.964	48.464	65.665	60.73	79.792	62.823	73.509	75.137	65.525	70.274	61.345
64.83	55.07	43.689	65.665	62.049	78.232	69.624	58.15	75.118	73.926	82.5	92.855
41.461	65.537	48.128	75.964	47.104	71.687	81.545	75.27	77.104	77.648	56.586	92.759
53.254	61.587	58.117	43.137	81.509	55.958	77.002	58.236	71.755	62.656	53.653	56.102
48.166	77.858	65.415	63.484	76.676	56.767	60.295	81.895	52.279	47.653	60.115	67.461
47.164	68.132	56.122	48.675	73.723	60.251	73.492	52.086	72.044	73.06	71.743	65.815
53.793	56.689	63.435	64.543	44.614	57.186	64.397	68.932	80.783	73.928	90.751	69.631
67.604	52.848	41.23	49.978	70.009	36.528	59.498	75.031	68.839	57.001	76.164	72.728
60.126	60.731	64.759	57.944	80.966	45.475	60.232	69.249	71.167	57.996	53.368	83.389
73.036	67.126	64.45	91.065	48.871	40.53	71.727	78.773	68.922	81.814	78.218	60.96
61.351	57.861	61.305	69.874	51.768	94.915	67.398	61.185	55.702	74.164	55.615	81.819
52.646	50.46	55.856	78.301	69.292	68.388	51.74	77.234	77.35	78.852	79.335	70.322
68.629	49.485	62.506	62.527	71.417	72.876	74.243	67.187	70.617	70.613	71.261	50.593
66.427	53.637	59.705	60.591	72.846	64.38	76.989	61.446	60.728	68.351	72.867	41.305
58.291	60.758	55.052	76.273	81.006	66.279	65.779	76.546	70.611	81.93	69.575	69.811
59.593	58.241	70.031	82.451	76.119	58.694	58.99	61.864	64.715	39.753	64.826	71.122
66.18	64.875	67.593	83.995	76.196	55.13	74.047	72.776	90.853	77.696	59.564	69.196
64.709	61.064	68.303	65.056	66.977	68.543	71.236	68.606	73.215	71.805	61.896	71.428
51.041	45.458	81.507	48.981	51.23	69.146	79.556	55.142	73.67	78.748	71.236	49.905
62.135	58.305	54.713	80.204	54.444	73.679	67.998	65.126	75.951	80.272	52.753	75.412
57.1	51.322	61.193	61.61	53.82	61.59	77.785	51.561	82.127	69.263	81.386	65.933
28.548	58.647	50.389	74.844	60.611	68.245	84.757	55.119	60.862	63.996	58.539	82.054
54.475	82.02	59.118	67.825	75.223	66.94	55.634	58.557	96.807	68.567	62.499	62.728
45.999	53.503	55.692	65.763	70.13	59.662	61.558	63.411	76.629	32.41	60.235	61.044
57.32	55.765	62.815	81.508	78.645	63.51	57.658	62.186	50.906	79.244	87.164	50.384
43.122	39.738	51.633	82.875	55.294	74.396	60.289	70.893	85.888	68.578	73.031	72.853
72.411	62.052	56.486	63.229	69.79	62.767	75.3	64.999	38.499	66.346	41.307	67.52
65.659	44.315	54.657	88.091	73.537	49.132	75.87	72.525	75.564	53.987	87.896	83.165
66.732	72.051	54.812	69.54	71.291	47.019	63.269	79.695	68.351	75.715	90.736	82.417
55.491	66.753	63.583	65.178	62.725	76.224	85.173	71.31	69.376	56.763	64.158	45.901
68.629	54.667	42.579	65.135	74.771	47.376	68.969	68.553	62.342	70.587	72.541	55.198
54.537	55.756	50.555	75.964	54.9	83.646	80.263	80.996	89.514	68.549	69.948	58.389
70.183	67.021	70.224	61.791	55.645	71.569	76.984	75.478	66.894	62.116	76.148	70.67
60.122	58.332	58.951	61.311	66.929	80.196	71.146	72.476	73.877	83.201	65.624	72.403
54.804	66.823	62.814	63.393	55.632	69.55	61.163	71.412	76.405	62.926	76.222	72.138
60.508	56.987	66.576	90.312	80.49	77.852	56.168	59.479	64.881	63.719	58.858	76.237
51.892	63.846	50.947	76.914	72.057	74.745	78.816	64.794	88.022	58.664	72.532	78.091
48.751	65.587	53.226	93.618	63.506	82.877	72.218	66.409	74.578	60.655	85.1	57.452
55.916	54.841	80.362	78.88	70.755	65.319	81.563	67.361	65.331	74.06	95.947	82.108
59.03	48.915	77.875	58.537	79.019	52.898	66.645	55.225	69.85	72.291	73.732	73.605
48.913	39.487	69.062	77.166	60.01	76.01	72.234	63.356	33.999	69.828	73.402	69.246
57.889	58.984	55.89	71.049	79.461	54.901	64.206	76.045	69.018	69.388	90.038	64.08
61.679	56.382	57.969	59.03	67.389	75.023	62.958	62.2	58.357	69.836	69.786	68.43
76.675	52.416	60.068	58.979	78.331	49.712	83.478	67.284	64.038	66.345	66.295	49.593
62.438	52.056	68.043	86.745	58.555	67.327	84.661	70.276	63.159	96.649	59.615	75.53
51.825	62.993	65.334	77.107	50.643	41.065	83.319	78.021	71.658	74.275	80.014	80.909
64.236	63.179	57.15	83.327	54.959	38.411	85.754	68.62	57.488	88.482	43.596	66.718
51.508	49.673	69.276	62.968	69.967	64.201	78.627	59.429	81.87	73.721	69.713	88.178
58.379	51.935	55.232	60.425	50.124	36.181	76.208	67.445	78.179	36.155	79.685	91.067
63.071	66.437	70.296	70.817	65.678	56.4	66.533	56.145	78.724	54.866	77.526	74.94
62.616	38.526	54.717	89.003	46.696	66.684	43.043	49.816	58.806	79.91	79.458	76.696
57.114	52.896	74.552	73.348	71.288	72.04	57.479	56.383	67.041	39.602	79.924	84.752
60.519	64.311	71.231	78.439	79.642	69.037	76.488	39.047	51.489	88.409	81.92	73.519
	55.363	62.089	68.579	70.879	64.402	65.4	48.568	61.716	71.536	96.274	68.289
	45.784	76.617	79.875	71.907	68.318	70.387	57.532	78.48	76.377	75.705	72.602
	53.594	74.44	60.958	41.189	72.51	39.714	77.308	75.924	70.227	75.016	77.304
	57.653	60.552	49.732	59.325	67.414	71.253	68.629	73.124	61.511	69.836	39.198
	82.998	52.722	58.467	64.414	59.963	63.667	49.701	67.146	50.934		64.86
	46.446	56.793	45.275	59.963	80.905	75.77	66.742	56.724	52.951		61.326
	54.043	54.839	89.729	79.331	67.292	59.829	74.975	63.218	67		57.925
	79.141	65.794	46.462	86.58	64.64	60.118	78.93	57.706	53.58		70.368
	72.896	46.055	54.387	75.288	75.647	51.055	83.345	74.698	45.176		67.615
	72.903	75.576	67.661	55.886	70.584	89.356		70.045	45.157		74.94
		73.81	81.327	65.026	42.789	48.873		73.848			77.636
		68.343	63.213	61.146	67.663	71.624					66.518
		61.644	49.783	77.068	54.363	80.026					48.474
		65.712	64.163	60.185	65.324	69.052					74.084
		70.395	77.433	91.467	76.122	79.763					69.634
		54.616	68.936	78.499	72.687	55.5					79.592
		59.576	46.231	82.974	71.056	68.144					77.371
		60.81	66.952	65.126	61.159	71.479
		68.798	55.474	71.134	76.511	50.699
		61.957	70.526	63.55	66.071	79.371
		53.13	75.792	57.268	70.083
		73.038	42.739	82.123	38.348
		68.802	66.639	58.484	63.626
		71.146	35.925	51.817	64.622
		57.394	82.37	53.877	72.684
		53.13	47.116	61.887	61.851
		56.036	29.525	64.235
		56.835	55.937	38.138
		54.245		57.962
		53.37		35.772
		51.461		34.517
		58.594		61.125
		68.304
		69.404
		60.96
		41.423
		56.828
		50.608
		52.694
		60.988
		68.666
		53.736
		37.7
		61.973
		73.798
		50.232

## Sheet: Fig. 4d
Col-0 ctrl			Col-0 4h Hypoxia			ahk2 ahk4 ctrl			ahk2 ahk4 4h Hypoxia
Plate 1	Plate 2	Plate 3	Plate 1	Plate 2	Plate 3	Plate 1	Plate 2	Plate 3	Plate 1	Plate 2	Plate 3
62.949	55.679	85.138	84.998	77.296	84.48	52.001	61.321	52.588	26.426	49.224	40.282
64.299	48.042	83.205	46.97	56.389	78.593	44.746	58.99	18.764	34.748	64.43	40.596
63.707	51.664	64.66	88.67	34.351	73.836	50.863	44.098	43.572	35.636	52.309	27.174
67.564	49.95	71.235	66.951	53.487	48.536	55.997	54.056	53.805	50.828	63.396	50.137
68.696	54.134	66.227	81.46	61.605	72.191	48.478	57.711	42.307	51.918	61.361	27.739
69.865	49.696	69.517	73.42	63.112	66.425	54.779	78.754	55.174	43.122	51.849	40.367
53.802	50.064	66.949	80.14	70.346	72.07	40.198	54.363	60.084	26.707	78.43	41.82
64.662	50.226	69.03	70.595	72.57	48.334	48.224	40.895	47.301	42.714	51.835	45.956
56.478	49.12	66.158	89.353	90.752	61.772	57.16	49.41	55.136	54.973	65.008	40.799
56.816	76.968	49.66	78.275	56.254	79.945	51.796	47.339	42.966	63.043	48.576	66.796
54.052	84.726	57.713	88.839	56.14	56.708	47.95	49.383	55.955	63.593	48.073	59.989
55.073	60.787	61.349	78.545	40.428	68.348	55.243	66.506	43.554	49.633	55.247	38.457
61.981	57.693	51.523	87.818	68.944	83.503	51.626	46.546	57.473	49.872	49.925	64.363
64.532	51.095	69.394	89.862	71.479	78.518	25.383	66.743	44.709	45.19	67.8	54.929
80.606	69.707	67.437	112.951	64.249	75.716	64.252	71.9	51.417	71.22	57.885	50.582
51.437	70.207	67.485	89.246	60.178	86.82	71.25	53.976	56.469	36.323	61.468	58.367
79.857	67.976	66.765	73.347	60.041	75.256	67.139	54.41	63.267	20.461	50.194	59.098
73.184	55.643	55.635	73.474	69.123	79.68	49.534	56.394	43.964	40.763	38.513	57.414
64.969	42.096	64.797	67.482	57.404	70.095	83.795	53.636	62.632	49.993	47.999	81.002
53.449	52.419	65.859	86.634	78.331	81.906	53.818	65.403	64.207	58.574	47.184	64.983
50.264	50.422	67.275	64.113	69.227	84.94	61.694	46.968	71.208	58.266	50.31	65.523
61.581	60.784	67.586	72.439	82.389	86.038	52.648	57.015	52.74	63.306	30.531	41.548
74.554	57.647	65.958	65.091	61.054	49.298	55.839	65.225	53.448	38.332	63.645	46.428
66.203	59.415	43.765	69.941	62.35	86.16	44.223	30.054	58.929	51.8	43.423	45.643
71.545	56.789	54.188	86.351	47.972	79.347	59.22	43.445	69.422	55.08	49.342	58.753
66.113	65.571	58.253	68.273	57.09	70.776	49.874	67.63	51.567	26.546	64.981	49.098
66.687	29.872	64.834	95.55	62.736	85.076	56.958	45.984	44.76	33.789	58.767	69.917
64.216	71.743	72.212	72.95	44.482	67.163	62.428	47.296	50.516	61.153	31.092	76.933
54.151	52.746	64.774	80.893	81.391	71.434	40.343	60.463	57.16	46.809	44.051	55.861
57.45	53.41	60.279	77.06	62.138	68.781	37.481	40.806	56.071	50.005	57.454	51.942
57.901	51.716	65.809	86.373	70.087	72.255	64.484	62.723	62.226	37.944	73.107	61.346
45.924	51.766	51.31	81.958	73.284	62.363	66.141	69.099	92.254	37.536	59.456	49.078
58.389	53.365	65.884	59.375	70.609	56.05	59.998	70.452	77.142	63.966	56.26	48.167
60.77	65.1	49.99	60.106	52.88	65.019	43.196	37.501	45.734	82.635	35.117	43.498
51.658	66.698	54.071	73.518	57.962	52.149	37.414	78.85	57.02	44.487	60.357	34.835
66.779	51.812	66.251	87.643	75.4	62.583	42.276	39.005	55.258	35.342	44.569	35.009
64.869	68.369	65.426	82.972	82.175	47.545	52.005	55.322	58.091	51.436	35.508	47.209
47.313	58.915	64.607	59.893	65.779	57.554	57.674	51.158	48.431	40.398	63.023	48.906
62.724	55.198	50.279	84.585	46.787	64.952	35.142	49.453	44.679	58.626	43.628	42.16
52.123	59.497	67.708	63.048	62.034	66.574	44.848	43.546	69.081	57.938	29.781	57.098
55.284	70.198	49.728	76.571	69.439	70.339	35.619	53.926	52.726	65.68	44.427	43.469
42.4	75.799	66.427	63.3	63.933	60.642	42.464	31.258	91.715	47.54	57.796	44.009
55.089	81.968	61.274	72.636	72.871	62.526	53.173	42.299	57.352	69.753	52.686	66.745
67.358	75.663	65.976	87.587	64.569	73.841	56.693	53.201	53.724	58.839	60.347	24.184
64.893	50.972	71.443	104.663	67.188	59.12	66.305	78.489	30.244	63.501	69.775	44.561
62.059	64.619	60.186	77.181	50.223	69.497	42.317	51.202	68.471	52.646	78.188	42.328
41.208	59.003	68.612	71.617	62.582	54.407	54.945	53.574	61.453	39.456	43.084	35.043
44.354	71.887	63.809	85.153	63.737	95.187	53.34	46.063	59.423	44.858	50.124	56.356
42.954	67.128	66.022	85.444	66.116	63.378	63.086	34.452	52.27	41.202	54.262	41.281
64.95	77.787	39.376	38.682	61.497	54.231	68.131	68.839	75.893	27.536	23.124	53.639
58.966	64.189	49.341	60.555	62.278	80.981	54.273	67.036	61.101	49.086	39.846	38.913
37.934	77.19	56.952	69.739	73.499	57.512	71.823	53.417	55.142	45.742	35.053	88.01
70.821	76.836	48.202	59.799	46.736	45.378	26.513	55.183	52.857	42.022	72.097	59.275
51.396	41.855	58.892	96.435	77.142	40.1	40.509	61.555	67.318	67.281	29.85	71.607
51.472	59.117	62.192	73.667	35.669	68.91	62.647	70.153	50.885	52.237	70.748	55.491
61.043	64.681	53.587	86.62	66.304	56.477	29.351	69.558	39.568	72.904	43.941	59.987
55.271	62.814	56.761	72.913	52.525	82.142	54.413	39.715	44.472	34.02	60.976	44.8
57.949	80.847	66.881	60.17	81.802	75.326	50.148	74.871	46.511	39.564	63.435	59.792
70.923	57.005	67.63	85.236	84.758	53.83	48.582	45.751	46.606	45.888	33.575	65.011
56.059	64.852	43.565	70.804	76.79	72.712	62.65	44.38	62.452	52.348	58.619	29.968
50.778	51.032	45.724	88.035	73.961	76.282	53.408	34.242	31.832	40.738	36.711	51.793
61.699	53.71	66.222	89.206	66.028	75.874	63.981	43.176	52.55	47.627	42.382	46.458
56.445	38.728	58.026	79.181	82.976	74.717	56.181	54.333	42.722	37.692	50.57	48.401
53.747	42.555	51.826	60.036	72.752	68.193	52.514	35.996	52.899	37.575	45.666	57.473
64.244	68.221	54.11	45.429	62.958	63.997	50.307	71.224	61.054	49.033	54.086	39.439
53.973	61.074	57.976		74.151	64.438	47.239	69.287	50.978	40.695	65.261	53.198
55.894	60.897	43.562		50.378	82.069	39.176	71.832	69.544	47.245	77.852	42.502
65.015	61.817	46.099		47.228	59.744	84.478	61.207	90.226	69.211	50.625	53.773
44.476	67.13	64.573		44.322		58.082	59.699	63.653	35.841	34.014	67.931
63.352	53.302	55.937				27.805	65.118	70.499	75.004	50.8	71.342
62.616	59.087	51.496				44.208	57.668	51.493	49.259	56.789	62.175
68.472	49.141	58.267				46.399	57.045	47.144	37.939	58.243	48.54
70.756	59.135	35.934				36.814	72.876	59.676	39.209	45.041	49.196
65.99	32.306	86.418				57.138	58.109	62.404	40.29	45.516	57.566
53.345	27.622	79.334				59.309	38.363	41.236	54.689	54.502	53.329
65.286	30.613	45.845				53.919	71.219	55.259	77.471	44.7	70.683
61.672	62.543	46.315				52.552	55.296	78.561	64.819	43.675	44.983
59.921	53.438	50.13				52.607	48.579	61.613	57.68	42.126	28.331
58.016	60.674	42.239				45.938	58.761	42.099	65.115	55.666	44.691
48.531	77.242	56.87				51.38		35.188	48.984	52.886	44.854
50.471	55.61					57.342		60.259	50.817	31.185	50.553
58.495	62.055					50.471		51.223	45.623	64.791	73.489
64.967	57.464					61.107		53.617	54.593	60.267	57.058
74.727	64.953					58.821		53.112	41.244	43.115	41.634
78.117	63.41					46.905		49.709	40.781	93.576	76.028
45.874	55.298					41.4		68.559	57.401	45.889	74.316
50.741	58.133					54.52		62.447	54.592	52.181	76.074
46.779	54.344					44.162		78.868	48.414	35.164	38.749
43.979	69.643					41.262		48.892	33.848	60.329	54.725
59.012	52.496					49.594		65.022	59.334	50.278	52.194
51.899	58.577							32.789	52.539	40.499	55.78
56.803	56.706							52.853	53.812	51.411	79.053
	55.102							44.457	59.023	36.935	51.516
	40.645							63.122	64.061	55.333	72.838
	63.242							39.264	59.692	51.599	42.519
	66.169							60.332	57.137	48.718	54.033
	58.815							52.755	61.508	62.397	32.818
	55.64							51.341	64.744	49.799	49.366
	73.092							53.893	52.452	66.215	53.484
	67.429							54.82	59.053	47.885	25.518
	55.712							38.571	43.828	51.25	42.941
	63.129							57.579	45.389	48.308	45.986
	52.283							48.268	71.935	40.365	46.98
	63.694							50.468	68.225	39.799	52.542
	86.364							53.407	70.937	50.042	50.588
								52.699	52.448	36.76	70.677
								50.124	26.167	29.41	27.819
								34.487	28.617	44.048	32.768
										68.744	44.862
										49.399	36.479
										57.027	20.459
										47.008	25.125
										64.122	55.876
										29.244	59.733
										45.342	45.099
										68.99	48.248
										60.572	61.994
										38.192	57.965
										41.203	50.775
										48.259	47.02
										49.565	50.815
										62.082	53.41
										46.081	35.981
										46.507	47.214
										57.918
										39.652
										42.528
										46.747

[truncated: 36 more sheets: Fig. 5b, Fig. 5c, Fig. 5e, Fig. 5d, Fig. 6c, Fig. 6d, Fig. 6e, Fig. 6f, Fig. 6g, Fig. 6h, Fig. 7e, Fig. 7f, Fig. 7g, Fig. 7h, SFig. 3f, SFig. 3g, SFig. 3h, SFig. 4e, SFig. 4i, SFig. 4h …]
